# Supplementary material for: Identification QTLs Controlling Genes for Se Uptake in Lentil Seeds
Source: PLoS One. 2016 Mar 15;11(3):e0149210. doi: 10.1371/journal.pone.0149210 (PMC4792374; doi:10.1371/journal.pone.0149210)
Supplement: S1 Supporting Information — (XLSX) [file pone.0149210.s001.xlsx]

## Sheet: Sheet1
	PI320937	PESTON	LR39-1	LR39-2	LR39-3	LR39-4	LR39-5	LR39-6	LR39-7	LR39-9	LR39-10	LR39-11	LR39-12	LR39-14	LR39-15	LR39-16	LR39-17	LR39-18	LR39-19	LR39-20	LR39-21	LR39-22	LR39-23	LR39-24	LR39-25	LR39-26	LR39-27	LR39-28	LR39-29	LR39-30	LR39-31	LR39-32	LR39-33	LR39-34	LR39-35	LR39-38	LR39-39	LR39-40	LR39-41	LR39-42	LR39-45	LR39-49	LR39-51	LR39-52	LR39-53	LR39-54	LR39-55	LR39-56	LR39-57
	genotype1	genotype2	genotype3	genotype4	genotype5	genotype6	genotype7	genotype8	genotype9	genotype11	genotype12	genotype13	genotype14	genotype15	genotype16	genotype17	genotype18	genotype19	genotype20	genotype21	genotype22	genotype23	genotype24	genotype25	genotype26	genotype27	genotype28	genotype29	genotype30	genotype31	genotype32	genotype33	genotype34	genotype35	genotype36	genotype38	genotype39	genotype40	genotype41	genotype42	genotype44	genotype47	genotype49	genotype50	genotype51	genotype52	genotype53	genotype54	genotype55
	genotype1	genotype2	genotype3	genotype4	genotype5	genotype6	genotype7	genotype8	genotype9	genotype11	genotype12	genotype13	genotype14	genotype15	genotype16	genotype17	genotype18	genotype19	genotype20	genotype21	genotype22	genotype23	genotype24	genotype25	genotype26	genotype27	genotype28	genotype29	genotype30	genotype31	genotype32	genotype33	genotype34	genotype35	genotype36	genotype38	genotype39	genotype40	genotype41	genotype42	genotype44	genotype47	genotype49	genotype50	genotype51	genotype52	genotype53	genotype54	genotype55
SNPT1	1	1	1	1	1	1	1	1	1	1	1	1	1	1	1	1	1	1	1	1	1	1	1	1	1	1	1	1	1	1	1	1	1	1	1	1	1	1	1	1	1	1	1	1	1	1	1	1	1
SNPT2	0	1	1	1	1	1	1	0	0	1	1	1	1	0	0	1	1	1	1	1	0	0	1	0	0	0	1	0	1	1	1	1	1	1	0	1	1	1	1	1	0	0	0	1	1	0	1	1	0
SNPT3	1	0	0	1	1	1	1	1	0	1	1	1	1	0	1	1	1	1	1	0	0	1	0	1	0	1	0	1	0	0	0	1	1	1	0	1	1	1	1	1	0	0	0	1	1	1	1	0	0
SNPT4	1	1	1	1	1	1	1	1	1	1	1	1	1	1	1	1	1	1	1	1	1	1	1	1	1	1	1	1	1	1	1	1	1	1	1	1	1	1	1	1	1	1	1	1	1	1	1	1	1
SNPT5	0	1	0	1	1	1	1	0	1	1	1	1	1	0	0	0	0	1	1	1	1	0	0	1	0	0	0	1	0	1	1	1	1	0	1	1	0	0	0	1	1	0	1	0	1	1	1	0	1
SNPT6	1	0	1	0	0	1	0	1	0	1	0	0	0	1	1	1	1	1	1	0	0	1	1	0	1	1	1	0	1	0	0	0	0	1	0	1	1	1	1	1	0	1	0	1	1	0	1	1	0
SNPT7	1	1	1	1	1	1	1	1	1	1	1	1	1	1	1	1	1	1	1	1	1	1	1	1	1	1	1	1	1	1	1	1	1	1	1	1	1	1	1	1	1	1	1	1	1	1	1	1	1
SNPT8	1	1	1	1	0	1	1	1	1	0	0	1	1	0	1	1	1	0	0	1	1	1	0	1	1	1	1	0	0	1	1	1	0	1	1	1	1	0	1	1	1	1	0	0	1	1	1	1	1
SNPT9	0	0	1	1	0	1	1	0	1	0	0	0	0	1	1	0	0	0	0	1	1	0	1	0	0	0	1	1	1	0	1	0	0	0	1	0	0	1	0	1	1	1	1	0	0	0	1	1	0
SNPT10	1	1	0	0	1	1	0	1	0	1	1	1	1	0	0	1	1	1	1	0	0	1	0	1	1	1	0	1	0	1	1	1	1	1	0	1	1	0	1	1	0	0	0	1	1	1	1	0	1
SNPT11	0	1	0	1	0	0	0	1	1	1	0	0	1	1	1	0	0	0	0	1	0	0	1	0	0	0	1	1	1	0	0	1	0	1	1	1	0	1	1	0	1	1	0	1	1	1	0	1	0
SNPT12	1	0	1	0	1	1	1	0	0	0	1	1	1	0	1	1	1	1	1	0	1	1	0	1	1	1	1	0	0	1	1	0	1	0	0	1	1	0	0	1	0	0	1	0	1	0	1	0	1
SNPT13	1	0	0	0	1	0	0	0	0	0	1	0	1	0	0	1	0	1	1	0	1	0	0	0	1	1	1	1	1	1	0	1	1	1	1	1	0	1	0	0	0	0	0	1	1	0	1	1	0
SNPT14	0	1	1	1	0	1	1	1	1	1	0	1	0	1	1	0	1	0	0	1	0	1	1	1	0	0	0	0	0	1	1	1	0	0	1	1	1	0	1	1	1	1	1	0	1	1	1	0	1
SNPT15	0	1	0	0	0	1	0	0	0	0	0	1	1	0	0	0	0	1	0	0	0	0	0	0	0	0	0	0	0	0	0	0	0	0	0	1	0	0	0	1	0	0	0	0	0	1	1	0	0
SNPT16	1	0	1	1	1	1	1	1	1	1	1	0	0	1	1	1	1	0	1	1	1	1	1	1	1	1	1	1	1	1	1	1	1	1	1	1	1	1	1	1	1	1	1	1	1	0	1	1	1
SNPT17	1	1	1	1	1	1	1	1	1	1	1	1	1	1	1	1	1	1	1	1	1	1	1	1	1	1	1	1	1	1	1	1	1	1	1	1	1	1	1	1	1	1	1	1	1	1	1	1	1
SNPT18	0	0	0	0	0	0	0	0	0	0	0	1	1	0	0	0	0	1	0	0	0	0	0	0	0	0	0	0	0	1	0	0	0	0	0	0	0	0	0	0	0	0	0	0	0	1	0	0	1
SNPT19	0	1	0	1	0	0	0	0	1	1	0	1	1	1	1	0	0	1	0	1	0	0	1	0	1	0	1	1	1	0	0	1	0	0	0	1	0	1	0	0	1	1	0	1	0	1	1	1	0
SNPT20	1	0	1	0	1	1	1	1	0	0	1	1	0	0	1	1	1	0	1	0	1	1	0	1	0	1	0	0	0	1	1	0	1	1	1	1	1	0	1	1	0	0	1	0	1	0	1	0	1
SNPT21	1	0	1	0	1	1	1	1	0	0	1	1	0	0	1	1	1	0	1	0	1	1	0	1	0	1	0	0	0	1	1	0	1	1	1	1	1	0	1	1	0	0	1	0	1	0	1	0	1
SNPT22	0	1	0	1	0	0	0	0	1	1	0	1	1	1	1	0	0	1	0	1	0	0	1	0	1	0	1	1	1	0	0	1	0	0	0	1	0	1	0	0	1	1	0	1	0	1	0	1	0
SNPT23	0	1	1	1	0	1	1	1	1	1	1	1	1	0	1	1	0	0	0	1	0	1	0	0	1	1	1	1	1	1	1	1	0	1	1	1	1	1	1	1	1	0	0	1	0	1	1	0	0
SNPT24	1	0	1	0	1	1	0	0	0	1	0	1	0	1	1	0	1	1	1	0	1	0	1	1	0	0	0	0	0	0	0	1	1	0	0	1	0	0	0	1	1	1	1	0	1	0	1	1	1
SNPT25	0	1	0	0	0	0	1	0	1	1	0	1	0	1	1	1	1	1	1	0	0	1	0	0	0	1	1	1	0	0	0	0	1	0	1	1	0	0	1	0	0	1	1	0	0	0	0	1	1
SNPT26	1	0	1	1	1	1	0	1	0	0	1	0	1	0	1	0	0	0	0	1	1	0	1	1	1	0	0	0	1	1	1	1	0	1	0	1	1	1	0	1	1	0	0	1	1	1	1	0	0
SNPT27	1	1	1	1	1	1	1	1	1	1	1	1	1	1	1	1	1	1	1	1	1	1	1	1	1	1	1	1	1	1	1	1	1	1	1	1	1	1	1	1	1	1	1	1	1	1	1	1	1
SNPT28	0	1	1	1	1	1	1	1	1	0	1	1	1	0	0	1	1	1	1	0	0	0	0	0	0	1	1	0	1	1	0	0	1	1	0	1	1	1	1	1	0	0	0	1	1	0	1	1	0
SNPT29	1	-	-	-	1	-	-	-	-	-	1	1	1	-	-	1	-	1	1	-	1	-	-	-	1	1	1	1	1	-	-	1	1	1	-	1	-	1	-	-	-	-	-	1	1	-	-	1	-
SNPT30	1	-	-	-	1	-	-	-	-	-	1	1	1	-	-	1	-	1	1	-	1	-	-	-	1	1	1	1	1	-	-	1	1	1	-	1	-	1	-	-	-	-	-	1	1	-	-	1	-
SNPT31	1	0	1	0	1	1	1	1	1	1	0	1	0	1	1	1	1	1	1	1	1	1	0	1	1	1	1	1	1	0	1	0	1	1	1	1	1	1	1	1	1	1	1	0	1	0	1	1	1
SNPT32	0	1	0	1	1	1	0	0	0	0	1	1	1	0	0	0	0	0	0	0	1	0	1	0	0	1	0	0	1	1	0	1	0	0	1	1	0	1	1	1	0	0	0	1	0	1	1	1	0
SNPT33	1	1	1	1	1	1	1	1	1	1	1	1	1	1	1	1	1	1	1	1	1	1	1	1	1	1	1	1	1	1	1	1	1	1	1	1	1	1	1	1	1	1	1	1	1	1	1	1	1
SNPT34	1	0	1	1	1	1	0	1	0	0	1	0	1	1	1	0	0	0	0	1	1	1	1	1	1	0	0	0	1	1	1	1	0	1	1	1	1	1	0	1	1	1	0	1	1	1	1	1	0
SNPT35	1	0	0	0	1	1	1	1	1	0	0	1	0	0	1	0	0	1	1	1	1	0	0	1	0	1	0	1	0	0	0	1	1	0	0	1	0	0	0	1	1	1	1	1	0	1	1	1	1
SNPT36	0	1	1	1	0	1	0	0	0	1	1	0	1	1	1	1	1	0	0	0	0	1	1	0	1	0	1	0	1	1	1	0	0	1	1	1	1	1	1	1	0	0	0	0	1	0	1	0	0
SNPT37	0	1	1	1	1	1	0	1	1	0	1	1	1	1	1	0	0	1	0	1	1	0	1	0	1	0	1	1	1	1	1	1	0	0	1	1	0	1	0	1	1	1	1	0	0	1	1	1	1
SNPT38	1	0	0	0	1	1	1	0	0	1	0	0	0	0	0	1	1	0	1	0	0	1	0	1	1	1	1	0	0	0	0	0	1	1	0	1	1	1	1	1	0	0	1	1	1	0	1	0	0
SNPT39	0	1	1	1	1	1	1	0	0	1	1	0	-	0	1	1	1	0	1	0	0	0	1	0	1	0	1	0	1	1	1	0	1	1	0	1	1	1	1	1	0	0	0	0	1	0	1	0	0
SNPT40	1	0	0	0	1	1	0	1	1	0	0	1	-	1	1	0	0	1	0	1	1	1	0	1	0	1	0	1	0	0	0	1	0	0	1	1	0	0	0	1	1	1	1	1	0	1	1	1	1
SNPT41	1	0	0	1	0	0	1	1	1	1	0	0	-	0	0	1	0	0	1	0	1	1	1	1	0	1	1	0	1	-	0	0	1	0	0	1	0	0	-	0	0	0	1	1	0	0	0	0	0
SNPT42	1	1	1	1	1	1	1	1	1	1	1	1	-	1	1	1	1	1	1	1	0	1	1	1	1	1	1	1	1	-	1	1	1	1	1	1	1	1	-	1	1	1	1	1	1	1	1	1	1
SNPT43	0	1	0	1	0	1	0	1	1	0	1	1	1	0	1	1	1	1	1	1	0	0	1	1	1	1	1	1	0	1	1	0	1	1	1	1	0	0	1	1	0	0	0	0	0	1	1	0	1
SNPT44	1	0	1	0	1	1	1	0	0	1	0	0	0	1	1	0	0	0	1	1	1	1	0	0	0	0	0	0	1	0	0	1	0	0	0	1	1	1	0	1	1	1	1	1	1	0	1	1	0
SNPT45	1	0	0	1	0	0	1	1	1	1	0	0	0	0	0	1	0	0	1	0	1	1	1	1	0	1	1	0	1	0	0	0	1	0	0	1	0	0	-	0	0	-	1	1	0	0	0	0	0
SNPT46	0	1	1	1	1	1	1	0	1	1	1	1	1	1	1	0	1	1	0	1	0	0	0	0	1	0	0	1	1	1	1	1	0	1	1	1	1	1	-	1	1	-	0	0	1	1	1	1	1
SNPT47	0	1	1	1	1	1	1	0	1	1	1	0	0	1	1	0	0	0	0	1	1	0	1	0	0	1	1	0	1	1	1	0	0	0	1	1	0	1	0	1	1	1	1	1	0	1	1	0	1
SNPT48	1	0	0	0	0	1	0	1	0	0	0	1	1	1	0	1	1	1	1	0	0	1	0	1	1	0	0	1	0	0	0	1	1	1	0	1	1	0	1	1	0	0	0	0	1	0	1	1	0
SNPT49	1	1	1	1	1	1	1	1	1	1	1	1	1	1	1	1	1	1	1	1	1	1	1	1	1	1	1	1	1	1	1	1	1	1	1	1	1	1	1	1	1	1	1	1	1	1	1	1	1
SNPT50	0	1	0	0	0	0	0	0	0	0	1	1	1	0	0	0	0	1	1	0	0	0	0	0	0	0	0	1	0	0	0	0	0	0	0	1	0	0	0	0	0	0	0	0	0	0	0	0	0
SNPT51	1	0	0	1	1	1	1	1	0	0	0	1	0	0	1	1	0	1	1	0	1	1	1	1	0	1	1	0	0	1	0	1	1	0	0	1	0	0	1	1	1	1	1	1	0	1	1	0	1
SNPT52	0	1	1	0	0	1	0	0	1	1	1	0	1	1	1	0	1	0	0	1	0	0	0	0	1	0	0	1	1	0	1	0	0	1	1	1	1	1	0	1	0	0	0	0	1	0	1	1	0
SNPT53	1	0	1	0	1	1	1	1	0	1	1	1	0	1	0	0	1	1	1	1	0	1	1	1	1	0	1	1	1	0	1	0	1	1	1	1	0	1	0	1	0	0	1	1	1	0	1	0	0
SNPT54	0	1	0	1	0	1	0	1	1	0	0	1	1	0	1	1	0	0	0	1	1	0	0	0	0	1	1	0	0	1	1	1	0	0	0	1	1	0	1	1	1	1	0	0	0	1	1	1	1
SNPT55	0	0	1	0	0	1	0	0	1	1	0	0	0	1	1	1	0	0	0	0	1	1	0	0	1	1	0	0	1	0	0	0	0	0	0	0	0	0	0	1	1	1	1	1	1	0	1	0	0
SNPT56	1	1	0	1	1	1	1	1	0	0	1	1	1	0	0	0	1	1	1	1	0	0	1	1	0	0	1	1	1	1	1	1	1	1	1	1	1	1	1	1	0	0	0	0	0	1	1	1	1
SNPT57	0	1	1	0	0	1	0	0	1	1	1	0	1	0	1	0	1	0	0	1	0	0	0	0	1	0	0	1	1	0	1	0	0	1	1	1	1	1	0	1	0	0	0	0	1	0	1	0	0
SNPT58	1	1	1	1	1	1	1	1	1	1	1	1	1	1	1	1	1	1	1	1	1	1	1	1	1	1	1	1	1	1	1	1	1	1	1	1	1	1	1	1	1	1	1	1	1	1	1	1	1
SNPT59	0	1	0	0	0	1	0	0	0	0	0	1	1	0	0	0	0	1	0	0	0	1	0	0	0	0	0	0	0	0	0	0	0	0	0	1	0	0	0	1	0	0	0	0	0	1	1	0	0
SNPT60	1	0	1	1	1	1	1	1	1	1	1	0	0	1	1	1	1	0	1	1	1	1	1	1	1	1	1	1	1	1	1	1	1	1	1	1	1	1	1	1	1	1	1	1	1	0	1	1	1
SNPT61	1	1	1	1	1	1	1	1	1	1	1	1	1	1	1	1	1	1	1	1	1	1	1	1	1	1	1	1	1	1	1	1	1	1	1	1	1	1	1	1	1	1	1	1	1	1	1	1	1
SNPT62	0	1	1	1	1	1	1	0	1	1	1	1	1	0	0	1	1	1	1	0	0	0	1	0	0	0	1	0	1	1	1	0	1	1	0	1	1	1	1	1	0	0	1	1	1	0	1	1	1
SNPT63	0	1	1	0	1	1	1	0	0	1	0	1	0	0	1	1	1	1	0	1	0	0	0	0	0	1	1	1	0	0	0	0	0	0	0	1	0	0	1	1	0	0	1	1	0	0	1	0	1
SNPT64	1	0	0	1	0	0	0	1	1	0	1	0	1	1	0	0	0	0	1	0	1	1	1	1	1	0	0	0	1	1	1	1	1	1	1	1	1	1	0	0	1	1	0	0	1	1	0	1	0
SNPT65	0	1	1	1	1	1	0	0	0	0	1	1	1	0	0	0	0	0	0	0	1	1	1	0	0	1	0	0	1	1	0	1	0	0	1	1	0	1	1	1	0	0	0	1	0	1	1	1	0
SNPT66	1	0	0	0	0	0	1	1	1	1	0	0	0	1	1	1	1	1	1	1	0	1	0	1	1	0	1	1	1	0	1	0	1	1	0	1	1	0	0	0	1	1	1	0	1	0	0	0	1
SNPT67	0	1	0	1	1	1	0	0	1	1	1	1	1	1	1	0	0	1	1	1	1	0	1	0	0	1	1	1	1	1	0	1	1	0	0	1	0	1	1	1	1	1	1	1	0	1	1	0	1
SNPT68	1	0	1	0	0	1	1	1	1	0	0	0	0	0	1	1	1	0	0	0	1	1	0	1	1	1	0	0	1	0	1	0	0	1	1	1	1	1	0	1	0	0	0	0	1	0	1	1	0
SNPT69	1	0	1	0	1	1	1	0	0	1	1	1	0	1	0	0	1	1	1	1	0	1	1	1	1	0	1	1	1	0	0	0	1	1	1	1	0	1	0	1	0	0	1	1	1	0	1	0	0
SNPT70	0	1	0	1	0	1	0	1	1	1	0	1	1	0	1	1	0	0	0	1	1	0	0	0	0	1	1	0	0	1	1	1	0	1	0	1	1	0	1	1	1	1	0	0	0	1	1	1	1
SNPT71	0	1	1	1	1	1	1	1	0	1	1	1	1	1	1	1	1	0	1	1	0	0	1	0	0	1	1	0	0	0	0	0	1	1	0	1	1	0	1	1	1	1	0	0	1	0	1	1	0
SNPT72	1	0	0	0	0	0	0	0	1	0	0	1	0	0	0	0	0	1	0	0	1	1	0	1	1	0	0	1	1	1	1	1	0	0	1	1	0	1	0	0	1	0	1	1	0	1	0	0	1
SNPT73	0	1	1	0	1	1	0	0	1	1	1	1	1	1	1	0	1	1	0	1	0	1	1	0	1	0	0	1	1	1	1	1	0	1	1	1	1	1	0	1	1	0	0	0	1	1	1	1	1
SNPT74	1	0	0	1	0	0	1	1	0	1	0	0	1	0	1	1	0	1	1	1	1	1	1	1	0	1	1	0	0	0	0	0	1	0	1	1	0	0	1	0	0	1	1	1	0	0	0	0	0
SNPT75	1	0	1	0	0	1	1	0	0	1	0	0	1	1	1	0	1	0	1	0	0	0	1	1	0	0	0	0	1	0	0	0	1	0	0	1	0	1	0	1	0	1	1	0	1	0	1	1	0
SNPT76	0	1	0	1	1	1	0	1	1	0	1	1	1	0	1	1	0	1	0	1	1	1	1	0	1	1	1	1	1	1	1	1	0	1	1	1	1	1	1	1	1	0	0	1	0	1	1	0	1
SNPT77	0	1	0	1	1	1	0	0	1	1	1	1	1	0	1	0	0	1	0	1	0	0	1	1	0	0	1	1	1	1	0	1	0	0	1	1	0	1	1	1	1	1	1	1	0	1	1	0	1
SNPT78	1	1	1	0	0	1	1	1	0	0	0	0	0	1	1	1	1	0	1	0	1	1	0	0	1	1	0	0	0	0	1	0	1	1	1	1	1	0	0	1	0	1	0	0	1	0	1	1	0
SNPT79	0	1	0	1	1	0	1	0	1	1	1	1	0	0	0	1	1	1	1	0	0	0	0	0	0	1	1	1	0	0	0	1	1	0	0	1	0	0	1	0	0	0	1	0	0	1	0	1	1
SNPT80	1	1	1	1	1	1	0	1	0	0	1	0	1	1	1	0	0	0	0	1	1	1	1	1	1	0	0	0	1	1	1	1	0	1	1	1	1	1	0	1	1	1	0	1	1	1	1	0	0
SNPT81	1	1	1	0	1	1	1	1	0	0	1	1	1	0	1	1	1	0	0	0	1	1	0	1	1	1	0	1	0	1	1	0	0	1	1	1	1	0	0	1	0	0	0	0	1	0	1	1	1
SNPT82	0	1	0	1	0	0	0	0	1	1	0	1	1	1	1	0	0	1	1	1	0	0	1	0	0	0	1	0	1	0	0	1	1	0	0	1	0	1	1	0	1	1	1	1	0	1	0	0	0
SNPT83	1	1	1	1	1	1	1	1	1	1	1	1	1	1	1	1	1	1	1	1	1	1	1	1	1	1	1	1	1	1	1	1	1	1	1	1	1	1	1	1	1	1	1	1	1	1	1	1	1
SNPT84	1	0	1	0	0	1	1	1	0	0	0	0	0	1	1	1	1	0	1	0	1	1	0	1	1	1	0	1	0	0	1	0	1	1	1	1	1	0	0	1	0	0	0	0	1	0	1	1	0
SNPT85	1	1	1	1	1	1	1	1	1	1	1	1	1	1	1	1	1	1	1	1	1	1	1	1	1	1	1	1	1	1	1	1	1	1	1	1	1	1	1	1	1	1	1	1	1	1	1	1	1
SNPT86	1	0	1	0	0	1	1	0	0	0	0	1	1	0	0	0	0	1	0	0	1	0	0	0	0	1	0	1	1	0	1	0	0	1	0	1	1	1	0	1	1	0	1	0	1	0	1	0	0
SNPT87	1	1	1	1	1	1	1	1	1	1	1	1	1	1	1	1	1	1	1	1	1	1	1	1	1	1	1	1	1	1	1	1	1	1	1	1	1	1	1	1	1	1	1	1	1	1	1	1	1
SNPT88	0	1	1	1	1	1	1	0	0	1	1	1	1	0	0	1	1	1	1	0	0	0	1	0	0	1	1	0	1	1	1	0	1	1	0	1	1	1	1	1	0	0	0	1	1	0	1	1	0
SNPT89	0	1	0	1	0	1	0	0	0	0	0	1	1	0	0	0	0	1	0	0	0	0	0	0	0	1	0	0	0	0	0	0	0	0	0	1	0	0	0	1	0	0	0	0	0	1	1	0	0
SNPT90	1	0	1	1	1	1	1	1	1	1	1	0	0	1	1	1	1	0	1	1	1	1	1	1	1	1	1	1	1	1	1	1	1	1	1	1	1	1	1	1	1	1	1	1	1	0	1	1	1
SNPT91	1	1	0	1	1	1	0	1	0	1	1	1	1	0	0	1	1	1	1	0	0	1	0	1	1	1	0	1	0	1	1	1	1	1	0	1	1	0	1	1	0	0	0	1	1	1	1	0	1
SNPT92	0	0	1	1	0	1	1	0	1	0	0	0	0	1	1	0	0	0	0	1	1	0	1	0	0	0	1	0	1	0	1	0	0	0	1	0	0	1	0	0	1	1	1	0	0	0	0	1	0
SNPT93	1	0	1	1	1	1	0	0	0	0	1	0	1	1	1	0	1	1	0	0	0	0	1	0	1	1	1	1	0	1	1	0	0	1	1	1	1	0	1	1	1	0	1	0	0	0	1	1	1
SNPT94	0	1	0	1	1	0	1	1	1	1	0	1	0	0	1	1	1	1	1	1	1	1	0	1	0	0	1	0	1	0	1	1	1	0	0	1	0	1	0	0	0	1	0	1	1	1	0	0	0
SNPT95	1	0	1	0	1	1	0	1	1	0	0	1	0	1	1	0	0	1	0	1	1	1	0	1	0	1	0	1	1	0	0	1	0	0	1	1	0	0	0	1	1	1	0	1	0	1	1	1	1
SNPT96	0	1	0	1	1	1	1	0	0	1	1	0	1	0	1	1	1	0	1	0	0	0	1	0	1	0	1	0	1	1	1	0	1	1	0	1	1	1	1	1	0	0	1	0	1	0	1	0	0
SNPT97	1	1	0	1	1	1	0	0	1	1	1	1	1	0	0	0	1	1	0	0	0	1	1	1	1	1	0	1	0	1	0	1	0	0	0	1	0	0	1	1	0	0	1	0	0	1	1	1	1
SNPT98	1	0	1	1	0	1	1	1	0	0	0	0	0	1	1	1	0	1	1	1	1	0	1	1	0	0	1	0	1	0	1	1	1	1	1	0	1	1	1	1	1	1	0	1	1	0	1	0	0
SNPT99	1	0	1	0	1	1	1	1	1	1	1	1	1	0	1	0	1	0	1	1	0	0	0	0	0	1	1	1	0	1	1	1	1	1	1	1	1	0	1	1	0	1	0	1	0	1	1	1	1
SNPT100	0	1	0	1	0	0	1	0	0	0	0	1	0	1	1	1	0	1	0	0	1	1	1	1	1	1	0	0	1	0	0	1	0	0	0	1	0	1	0	0	1	0	1	0	1	0	0	0	0
SNPT101	1	0	0	0	0	1	0	1	1	0	1	1	0	0	1	0	1	0	0	0	0	1	0	0	0	1	0	1	0	0	0	0	0	1	1	1	0	0	1	1	0	1	1	1	0	1	1	0	1
SNPT102	0	1	1	1	1	1	1	0	0	1	0	1	1	1	1	1	0	1	1	1	1	0	1	1	1	0	1	0	1	1	1	1	1	0	0	1	1	1	1	1	1	0	0	0	1	0	1	1	0
SNPT103	1	0	0	0	1	0	1	0	1	0	0	1	0	1	1	0	1	1	0	1	0	1	0	1	1	0	0	1	0	0	0	0	0	1	0	1	0	0	0	0	1	1	1	0	1	0	0	0	1
SNPT104	0	1	1	1	0	1	0	1	1	1	1	1	1	0	0	1	1	0	1	0	1	0	1	0	0	1	1	0	1	1	1	1	1	1	1	1	1	1	1	1	0	0	0	1	0	1	1	1	0
SNPT105	1	0	0	0	1	0	1	0	1	0	0	1	0	1	1	0	1	1	1	1	0	1	1	1	1	0	0	1	0	0	0	0	1	0	0	1	0	0	0	0	1	1	1	0	1	0	0	0	1
SNPT106	0	1	1	1	1	1	0	1	0	1	1	1	1	0	0	1	0	0	0	0	1	0	0	0	0	1	1	0	1	1	1	1	0	1	1	1	1	1	1	1	0	0	0	1	0	1	1	1	0
SNPT107	0	-	1	1	0	1	1	1	1	1	-	0	-	0	1	1	1	-	1	0	0	1	0	0	1	0	1	0	1	0	1	0	1	0	1	0	1	1	0	1	1	1	1	1	1	-	1	1	-
SNPT108	1	-	0	0	1	0	1	0	0	0	-	1	-	1	0	1	0	-	0	1	1	0	1	1	0	1	0	1	0	1	0	1	0	1	0	1	0	0	1	0	0	0	0	0	0	-	0	0	-
SNPT109	0	1	0	0	0	0	0	0	0	0	0	1	0	0	0	0	0	1	0	0	0	0	0	0	0	0	0	0	0	0	0	1	0	0	0	1	0	0	0	0	0	0	0	0	0	0	0	0	0
SNPT110	1	0	1	1	1	1	1	1	1	1	1	1	1	1	1	1	1	0	1	1	1	1	1	1	1	1	1	1	1	1	1	0	1	1	1	1	1	1	1	1	1	1	1	1	1	1	1	1	1
SNPT111	1	0	1	0	1	1	1	1	1	1	0	1	0	1	1	1	1	1	1	1	0	1	0	1	1	0	1	1	1	0	1	0	1	1	0	1	1	1	0	1	1	1	1	0	1	0	1	0	1
SNPT112	0	1	0	1	1	1	0	0	0	0	1	1	1	0	0	0	0	0	0	0	1	0	1	0	0	1	0	0	1	1	0	1	0	0	1	1	0	1	1	1	0	0	0	1	0	1	1	1	0
SNPT113	0	1	1	1	1	1	1	1	0	1	1	1	1	1	0	1	1	0	1	1	0	0	1	1	0	1	1	1	0	0	0	0	1	1	0	1	1	0	1	1	1	1	0	0	1	0	1	1	0
SNPT114	1	0	0	0	0	0	0	0	1	0	0	0	0	0	1	0	0	1	0	0	1	1	0	1	1	0	0	1	1	1	1	1	0	0	1	1	0	1	0	0	0	0	1	1	1	1	0	0	1
SNPT115	0	0	0	0	0	0	0	0	0	0	0	1	0	0	1	0	0	1	0	0	0	0	0	0	0	0	0	0	0	1	0	1	0	0	0	0	0	0	0	0	0	0	0	0	0	1	0	0	1
SNPT116	1	1	1	1	1	1	1	1	1	1	1	0	1	1	1	1	1	0	1	1	1	1	1	1	1	1	1	1	1	0	1	0	1	1	1	1	1	1	1	1	1	1	1	1	1	0	1	1	0
SNPT117	1	0	0	0	1	0	0	0	1	1	0	1	0	1	1	0	0	0	0	1	1	1	0	1	1	0	1	1	1	0	1	1	0	0	1	1	0	1	0	0	0	0	1	1	0	1	0	0	0
SNPT118	0	1	1	1	1	1	1	1	0	0	1	1	1	0	1	1	1	1	1	0	0	0	1	0	0	1	0	0	0	1	0	0	1	1	0	1	1	0	1	1	1	1	0	0	1	0	1	1	1
SNPT119	1	0	0	1	0	0	1	1	1	1	1	1	1	1	0	1	1	0	0	0	0	1	0	1	1	1	0	0	0	1	1	1	0	0	0	1	1	0	1	0	0	1	1	0	0	0	0	1	0
SNPT120	0	1	1	1	1	1	0	0	0	0	0	0	0	1	1	1	0	1	1	1	1	0	1	1	0	0	1	1	1	0	0	0	1	1	1	1	0	1	0	1	1	0	0	1	1	1	1	0	1
SNPT121	1	0	0	0	0	0	1	0	1	0	1	0	0	1	1	0	1	0	0	1	0	1	0	1	1	0	0	0	0	0	0	0	0	1	0	1	0	0	0	1	1	1	1	0	1	0	1	1	0
SNPT122	0	1	1	1	1	1	1	1	0	1	1	1	1	0	0	1	0	1	1	1	1	0	1	0	0	1	1	1	1	1	1	1	1	0	1	1	1	1	1	1	0	0	0	1	0	1	1	1	1
SNPT123	1	0	0	1	1	1	0	1	0	1	0	1	0	0	1	1	1	1	0	0	1	1	1	1	0	1	1	0	0	1	1	0	1	0	1	1	0	0	1	1	0	1	1	1	0	1	1	1	1
SNPT124	0	1	1	0	0	1	1	0	1	0	1	0	1	1	1	0	0	0	1	1	0	0	0	0	1	0	0	1	1	0	0	1	1	1	1	1	1	1	0	1	1	0	0	0	1	0	1	0	0
SNPT125	1	0	0	0	1	0	1	0	0	0	1	0	0	0	0	1	0	0	0	1	1	0	1	0	0	1	1	1	0	1	0	1	0	1	1	1	0	0	1	0	0	0	0	1	1	0	0	0	1
SNPT126	0	1	1	1	0	1	1	1	1	1	0	1	1	1	1	0	1	1	1	0	0	1	0	1	1	0	0	0	1	0	1	0	1	0	0	1	1	1	0	1	1	1	1	0	0	1	1	1	0
SNPT127	1	0	0	0	1	1	0	0	1	1	0	0	0	0	1	1	1	0	0	1	0	1	1	1	1	0	0	1	0	0	0	0	0	0	0	1	0	0	1	1	1	1	1	0	0	0	1	1	1
SNPT128	0	1	1	1	0	1	1	1	0	0	1	1	1	1	0	0	1	1	1	1	1	0	0	0	0	1	1	0	1	1	1	1	1	1	1	1	1	1	0	1	0	0	0	1	1	1	1	0	0
SNPT129	0	1	0	1	0	0	0	0	1	1	0	0	1	1	1	0	0	0	0	1	0	0	1	1	0	1	1	1	1	0	0	1	0	0	0	1	0	1	0	0	1	1	0	1	0	1	0	1	1
SNPT130	1	1	1	0	1	1	1	1	0	0	1	1	0	0	1	1	1	1	1	1	1	1	0	1	1	1	0	0	0	1	1	0	1	1	1	1	1	0	1	1	0	0	1	0	1	0	1	0	1
SNPT131	0	1	1	1	1	1	0	0	0	0	0	1	0	1	1	1	0	1	1	1	1	0	1	1	0	0	1	1	1	0	0	0	1	1	1	1	0	1	0	1	1	0	0	1	1	1	1	0	1
SNPT132	1	0	0	1	0	0	1	1	1	1	1	1	1	0	1	0	1	0	0	0	0	1	0	0	1	1	0	0	0	1	1	1	0	0	0	1	1	0	1	0	0	1	1	0	0	0	0	1	0
SNPT133	1	1	1	1	1	1	1	1	1	1	1	1	1	1	1	1	1	1	1	1	1	1	1	1	1	1	1	1	1	1	1	1	1	1	1	1	1	1	1	1	1	1	1	1	1	1	1	1	1
SNPT134	1	0	0	0	0	0	0	1	1	1	0	1	0	1	1	0	0	0	0	1	1	1	0	1	1	1	1	1	0	0	0	1	0	1	1	1	0	0	0	0	1	1	0	0	0	1	0	0	1
SNPT135	1	0	1	0	0	1	0	1	0	1	0	1	0	0	1	1	1	0	0	1	0	0	1	0	0	1	1	0	1	1	0	0	0	1	0	1	1	1	1	1	1	1	0	1	1	1	1	1	1
SNPT136	0	1	0	1	1	0	1	0	1	0	1	1	1	1	0	0	0	1	1	0	1	1	0	1	1	0	0	1	0	0	1	1	1	0	1	1	0	0	0	0	0	1	1	0	0	0	0	0	0
SNPT137	0	1	0	0	0	0	1	0	1	1	0	1	0	0	1	1	1	1	1	1	0	1	0	0	0	1	1	1	0	0	0	1	1	0	0	1	0	0	1	0	0	1	1	0	0	0	0	1	1
SNPT138	1	0	1	1	1	1	0	1	0	0	1	0	1	1	1	0	0	1	0	0	1	0	1	1	1	0	0	0	1	1	1	1	1	1	1	1	1	1	0	1	1	0	1	1	1	1	1	0	0
SNPT139	1	1	1	1	1	1	1	1	1	1	1	1	1	1	1	1	1	1	1	1	1	1	1	1	1	1	1	1	1	1	1	1	1	1	1	1	1	1	1	1	1	1	1	1	1	1	1	1	1
SNPT140	0	1	1	1	1	1	1	0	0	1	1	1	1	0	0	1	1	1	1	0	0	0	1	0	0	1	1	0	1	1	1	0	1	1	0	1	1	1	1	1	0	0	0	1	1	0	1	1	0
SNPT141	1	1	1	1	1	1	1	1	1	1	1	1	1	1	1	1	1	1	1	1	1	1	1	1	1	1	1	1	1	1	1	1	1	1	1	1	1	1	1	1	1	1	1	1	1	1	1	1	1
SNPT142	1	0	1	0	0	1	0	1	0	1	0	1	1	1	1	1	1	1	0	1	0	1	1	0	1	1	1	1	1	1	0	0	0	1	0	1	1	1	1	1	1	1	1	1	1	1	1	1	1
SNPT143	1	1	1	0	0	1	1	1	1	1	0	1	0	1	1	1	1	1	1	1	0	1	0	1	1	0	1	1	1	0	1	0	1	1	0	1	1	1	0	1	1	1	1	0	1	0	1	1	1
SNPT144	0	1	0	1	1	1	0	1	0	0	1	1	1	0	0	0	0	0	0	0	1	0	1	0	0	1	0	0	1	1	0	1	0	0	1	1	0	1	1	1	0	0	0	1	0	1	1	1	0
SNPT145	0	1	0	0	0	1	1	0	1	1	0	1	0	0	0	1	1	1	1	0	0	1	0	0	0	1	1	1	0	0	0	0	1	0	0	1	0	0	1	0	0	0	1	0	0	1	0	1	1
SNPT146	1	0	1	1	1	1	0	1	1	0	1	0	1	1	1	0	0	0	0	1	1	0	1	1	1	0	0	0	1	1	1	1	1	1	1	1	1	1	0	1	1	1	0	1	1	1	1	0	1
SNPT147	0	1	1	0	1	1	1	1	0	1	0	1	0	1	1	1	1	1	1	1	0	0	0	0	0	1	1	1	0	0	0	0	1	0	0	1	0	1	1	1	0	0	1	0	0	0	1	1	1
SNPT148	1	0	0	1	1	0	0	0	1	0	1	0	1	0	1	0	0	0	0	0	1	1	1	1	1	0	0	0	1	1	1	1	0	1	1	1	1	1	0	0	1	1	0	1	1	1	0	0	0
SNPT149	0	1	0	1	1	1	1	1	1	1	1	1	1	1	0	0	0	1	0	0	1	0	0	0	1	0	0	1	1	1	1	1	0	1	1	1	1	1	0	1	0	0	0	0	0	1	1	0	1
SNPT150	1	0	1	0	0	1	0	0	0	0	0	0	0	0	1	1	1	0	1	1	0	1	1	1	0	1	1	0	0	0	0	0	1	0	0	1	0	0	1	1	1	1	1	1	1	0	1	1	0
SNPT151	0	1	1	1	1	1	1	1	1	1	1	1	1	0	1	1	1	1	1	1	0	1	0	1	1	0	1	1	1	1	0	1	1	0	1	1	0	1	0	1	0	1	0	1	0	1	1	0	1
SNPT152	1	0	0	0	0	0	0	0	1	1	0	0	0	1	1	0	1	0	0	0	1	0	1	0	0	1	0	0	0	0	1	0	0	1	0	1	1	0	1	0	1	0	1	0	1	0	0	1	0
SNPT153	1	0	1	1	1	1	1	1	1	1	0	1	1	1	1	1	1	1	1	1	1	1	1	1	1	1	1	1	1	0	1	1	1	1	1	1	1	1	1	1	1	1	1	1	1	0	1	1	1
SNPT154	0	1	0	0	1	1	0	0	0	0	1	0	0	0	0	0	0	0	0	0	0	0	0	0	0	0	0	0	0	1	0	0	0	0	0	1	0	0	0	1	0	0	0	0	0	1	1	0	0
SNPT155	1	0	1	0	0	1	1	0	0	1	0	0	0	1	1	0	1	0	1	0	0	0	1	1	1	0	0	0	1	1	0	0	1	0	0	1	0	1	0	1	0	1	1	0	1	1	1	1	0
SNPT156	1	1	1	1	1	1	1	1	1	1	1	1	1	1	1	1	1	1	1	1	1	1	1	1	1	1	1	1	1	1	1	1	1	1	1	1	1	1	1	1	1	1	1	1	1	1	1	1	1
SNPT157	1	1	1	1	1	1	1	1	1	1	1	1	1	1	1	1	1	1	1	1	1	1	1	1	1	1	1	1	1	1	1	1	1	1	1	1	1	1	1	1	1	1	1	1	1	1	1	1	1
SNPT158	1	0	1	0	1	1	1	1	1	0	1	1	0	1	1	1	1	0	1	0	1	1	1	0	1	1	0	1	0	1	1	0	1	1	1	1	1	0	0	1	0	0	1	0	1	0	1	1	1
SNPT159	0	1	1	1	0	1	1	1	1	1	0	1	1	1	1	0	1	1	1	0	0	1	0	1	1	0	0	0	1	0	1	0	1	0	0	1	1	1	0	1	1	1	1	0	0	1	1	1	0
SNPT160	1	0	0	0	1	0	0	0	0	0	1	0	0	0	0	1	0	0	0	1	1	0	1	0	0	1	1	1	0	1	0	1	0	1	1	1	0	0	1	0	0	0	0	1	1	0	0	0	1
SNPT161	0	1	0	1	1	1	0	0	1	1	1	1	1	1	1	1	0	1	1	1	0	0	1	0	0	0	1	1	1	1	0	1	1	0	0	1	0	1	1	1	1	1	1	1	0	1	1	0	1
SNPT162	1	0	1	0	0	1	1	1	0	0	0	0	0	0	1	1	1	0	0	0	1	1	0	1	1	1	0	0	0	0	1	1	0	1	1	1	1	0	0	1	0	0	0	0	1	0	1	1	0
SNPT163	0	0	1	1	0	1	0	0	1	1	0	0	0	0	1	1	1	0	1	1	0	1	0	0	1	0	0	0	1	0	0	0	1	0	1	0	0	1	1	1	1	0	0	0	1	0	1	0	0
SNPT164	1	1	0	0	1	1	1	1	0	1	1	1	1	1	1	0	1	1	0	0	1	0	1	1	1	1	1	1	0	1	1	1	0	1	1	1	1	0	0	1	0	1	1	1	0	1	1	1	1
SNPT165	0	1	0	1	0	0	0	0	1	1	0	1	1	0	1	0	0	1	0	1	0	0	1	1	0	0	1	0	1	0	0	1	0	0	0	1	0	1	0	0	1	1	1	1	0	1	0	0	0
SNPT166	1	0	1	0	1	1	1	1	0	0	1	1	0	1	1	1	1	0	1	0	1	1	0	0	1	1	0	1	1	1	1	0	1	1	1	1	1	0	1	1	0	0	0	0	1	0	1	1	1
SNPT167	1	0	1	1	1	1	0	1	0	0	1	0	1	1	1	0	0	0	0	1	1	1	1	1	1	0	0	0	1	1	1	1	0	1	1	1	1	1	0	1	1	1	0	1	1	1	1	1	0
SNPT168	0	1	0	0	1	0	1	0	1	1	0	1	1	0	0	1	1	1	1	0	0	0	0	0	0	1	1	1	0	0	1	0	1	0	0	1	0	0	1	0	0	0	1	0	0	0	0	0	1
SNPT169	1	1	1	1	1	1	1	1	1	1	1	1	1	1	1	1	1	1	1	1	1	1	1	1	1	1	1	1	1	1	1	1	1	1	1	1	1	1	1	1	1	1	1	1	1	1	1	1	1
SNPT170	1	0	1	0	1	1	1	0	0	0	1	1	0	0	1	1	1	1	1	1	1	1	0	1	1	1	0	0	0	1	1	0	1	0	0	1	1	0	1	1	0	0	1	0	0	0	1	0	1
SNPT171	1	1	1	1	0	1	1	1	0	0	0	0	0	0	1	1	1	0	0	0	1	1	0	1	1	1	1	0	0	0	1	0	0	1	1	1	1	0	1	1	0	1	0	0	1	0	1	1	0
SNPT172	0	1	0	1	1	1	0	0	1	1	1	1	1	1	1	0	1	1	1	1	0	0	1	0	0	0	1	1	1	1	0	1	1	0	0	1	0	1	0	1	1	1	1	1	0	1	1	1	1
SNPT173	1	0	0	0	1	0	0	1	1	0	0	1	0	1	1	0	0	0	0	1	1	1	0	1	1	1	0	1	0	0	0	1	0	0	1	1	0	0	0	0	1	1	0	1	0	1	0	0	1
SNPT174	0	1	1	1	1	1	1	0	0	1	1	1	1	0	0	1	1	1	1	0	0	0	1	0	0	0	1	0	1	1	1	0	1	1	0	1	1	1	1	1	0	0	1	0	1	0	1	1	0
SNPT175	1	-	0	0	1	1	1	1	1	0	-	1	-	0	1	0	0	1	1	1	1	0	0	1	0	1	0	1	0	-	0	1	1	0	0	1	0	0	0	1	1	1	1	1	0	1	1	1	1
SNPT176	1	-	1	1	1	1	1	1	1	1	-	1	-	1	1	1	1	1	1	1	1	1	1	1	1	1	1	1	1	-	1	1	1	1	1	1	1	1	1	1	1	1	1	1	1	1	1	1	1
SNPT177	1	1	1	1	1	1	1	1	1	1	1	1	1	1	1	1	1	1	1	1	1	1	1	1	1	1	1	1	1	1	1	1	1	1	1	1	1	1	1	1	1	1	1	1	1	1	1	1	1
SNPT178	0	1	0	1	0	0	0	0	1	1	0	1	1	0	1	0	0	1	0	1	0	0	1	0	0	0	1	0	1	0	0	1	0	0	0	1	0	1	1	0	1	1	1	1	0	1	0	0	0
SNPT179	0	0	0	0	1	0	0	0	0	0	1	0	1	0	0	0	0	1	0	0	0	0	0	0	0	0	0	1	0	0	0	0	0	0	0	0	0	0	0	0	0	0	0	0	0	0	0	0	1
SNPT180	1	1	1	1	1	1	1	1	1	1	1	1	1	1	1	1	1	1	1	1	1	1	1	1	1	1	1	0	1	1	1	1	1	1	1	1	1	1	1	1	1	1	1	1	1	1	1	1	0
SNPT181	1	0	1	1	1	1	0	1	0	0	1	0	1	1	1	0	1	0	0	1	1	1	1	1	1	0	0	0	1	1	1	1	0	1	1	1	1	1	0	1	1	1	0	1	1	1	1	1	0
SNPT182	0	1	0	0	1	0	1	0	1	1	0	1	0	0	0	1	1	1	1	0	0	0	0	0	0	1	1	1	0	0	0	0	1	0	0	1	0	0	1	0	0	0	1	0	0	0	0	0	1
SNPT183	1	1	1	1	1	1	1	1	1	1	1	1	1	1	1	1	1	1	1	1	1	1	1	1	1	1	1	1	1	1	1	1	1	1	1	1	1	1	1	1	1	1	1	1	1	1	1	1	1
SNPT184	0	1	0	1	0	0	1	0	1	1	0	1	1	1	1	0	1	0	0	1	0	0	1	0	0	0	1	1	1	0	0	1	0	0	0	1	0	1	1	0	1	1	0	1	0	1	0	1	0
SNPT185	1	1	1	1	1	1	1	1	1	1	1	1	1	1	1	1	1	1	1	1	1	1	1	1	1	1	1	1	1	1	1	1	1	1	1	1	1	1	1	1	1	1	1	1	1	1	1	1	1
SNPT186	1	0	1	0	0	1	1	1	0	0	0	0	0	0	1	1	1	0	0	0	1	1	0	1	1	1	0	0	0	0	1	0	0	1	1	1	1	0	1	1	0	0	1	0	1	0	1	1	0
SNPT187	0	1	0	1	0	0	1	0	1	0	1	1	1	0	1	0	0	1	0	1	0	0	1	1	0	1	1	0	1	1	0	0	0	1	1	1	0	1	0	0	1	0	1	1	0	1	0	1	0
SNPT188	1	0	1	0	1	1	0	1	0	1	0	1	0	1	1	1	1	0	1	0	1	1	0	0	1	0	0	1	0	0	1	1	1	0	0	1	1	0	1	1	0	1	0	0	1	0	1	0	1
SNPT189	1	1	1	0	1	1	1	1	0	0	0	0	1	0	1	1	1	0	0	0	1	1	0	1	1	1	0	0	0	0	1	0	0	1	1	1	1	0	0	1	0	0	0	0	1	0	1	1	0
SNPT190	0	1	0	1	1	1	0	0	1	1	1	1	1	1	1	0	0	1	1	1	0	0	1	0	0	0	1	1	1	1	0	1	1	0	0	1	0	1	1	1	1	1	1	1	0	1	1	1	1
SNPT191	1	0	1	1	0	1	1	1	0	0	1	0	1	0	0	0	1	0	0	1	1	0	1	1	1	0	0	1	0	1	1	0	0	1	0	1	1	0	1	1	1	0	0	1	1	1	1	0	0
SNPT192	0	1	0	0	1	0	0	0	1	1	0	1	0	1	1	1	0	1	1	1	0	1	0	0	0	1	1	0	1	0	0	1	1	0	1	1	0	1	0	0	0	1	1	0	0	0	0	1	1
SNPT193	1	0	1	1	1	0	0	0	0	0	1	0	0	0	0	1	0	0	0	1	1	0	1	0	0	1	1	1	0	1	0	1	0	1	1	1	0	0	1	1	0	0	0	1	1	0	0	1	1
SNPT194	0	1	1	1	0	1	1	1	1	1	0	1	1	1	1	0	1	1	1	1	0	1	0	1	1	0	0	0	1	0	1	0	1	0	1	1	1	1	0	1	1	1	1	0	0	1	1	1	0
SNPT195	0	1	1	0	1	1	1	0	0	1	1	1	0	0	1	1	1	1	0	1	0	0	0	0	0	1	1	1	0	0	0	0	0	0	0	1	0	0	1	1	0	0	1	1	0	0	1	0	1
SNPT196	1	0	1	1	1	0	0	1	1	0	1	0	1	1	1	0	0	0	1	0	1	1	1	1	1	0	0	0	1	1	1	1	1	1	1	1	1	1	0	0	1	1	0	0	1	1	1	1	0
SNPT197	0	0	0	0	0	0	0	0	0	0	1	1	1	0	0	0	0	1	0	0	0	0	0	0	0	0	0	1	0	1	0	1	0	0	0	0	0	0	0	0	0	0	0	0	0	0	0	0	1
SNPT198	1	1	1	1	1	1	1	1	1	1	0	1	0	1	1	1	1	0	1	1	1	1	1	1	1	1	1	0	1	0	1	0	1	1	1	1	1	1	1	1	1	1	1	1	1	1	1	1	0
SNPT199	1	0	1	0	1	1	1	1	0	0	1	1	0	1	1	1	1	0	0	0	1	1	0	1	1	1	0	1	0	1	1	0	0	1	1	1	1	0	0	1	0	0	0	0	1	0	1	1	1
SNPT200	0	1	0	1	0	1	0	0	1	1	0	1	1	0	1	0	0	1	1	1	0	0	1	0	0	0	1	0	1	0	0	1	1	1	0	1	0	1	1	0	1	1	1	1	0	1	0	0	0
SNPT201	0	1	1	0	1	1	0	0	1	0	0	0	0	1	1	1	0	0	0	1	1	0	0	0	0	1	1	0	0	1	0	1	0	0	0	1	0	0	0	1	1	1	1	0	0	1	1	1	1
SNPT202	1	0	0	1	0	1	1	1	0	1	1	1	1	0	0	0	1	1	1	1	0	1	1	1	1	0	1	1	1	0	1	0	1	1	1	1	1	1	1	1	0	1	0	1	1	0	1	0	0
SNPT203	1	1	1	1	0	1	1	1	1	1	1	0	0	1	1	1	1	0	1	1	1	1	1	1	1	1	1	0	1	1	1	0	1	1	1	1	1	1	1	1	1	1	1	1	1	0	1	1	1
SNPT204	0	0	0	0	1	1	0	0	0	0	0	1	1	0	1	0	0	1	0	0	0	0	0	0	1	0	0	1	0	0	0	1	0	0	0	0	0	0	0	1	1	0	0	0	0	1	1	0	0
SNPT205	1	0	0	1	1	1	1	1	1	0	0	1	0	0	1	0	0	1	1	1	1	0	0	1	0	1	0	1	0	0	0	1	1	0	0	1	0	0	0	1	1	1	1	1	0	1	1	1	1
SNPT206	1	1	1	1	0	1	0	0	0	1	1	0	1	1	1	1	1	0	0	0	0	1	1	0	1	0	1	0	1	1	1	0	0	1	1	1	1	1	1	1	0	0	0	0	1	0	1	0	0
SNPT207	1	0	0	1	1	0	0	0	1	0	0	1	1	1	0	0	0	0	0	1	1	0	1	1	0	1	0	1	1	1	0	1	0	1	1	1	0	1	1	0	0	0	0	0	0	0	0	1	1
SNPT208	0	1	1	0	0	1	1	1	0	1	1	1	0	0	1	1	1	1	1	0	0	1	0	0	1	0	1	0	0	0	1	0	1	0	0	1	1	0	0	1	1	1	1	1	1	1	1	0	0
SNPT209	1	1	1	1	1	1	1	1	1	1	1	1	1	1	1	1	1	1	1	1	1	1	1	1	1	1	1	1	1	1	1	1	1	1	1	1	1	1	1	1	1	1	1	1	1	1	1	1	1
SNPT210	0	1	1	0	0	1	1	1	1	1	1	0	1	0	1	1	1	1	1	0	0	1	0	0	1	0	1	0	1	0	1	0	1	0	1	1	1	1	1	1	1	1	1	1	1	1	1	1	1
SNPT211	0	0	0	0	1	1	0	1	0	0	0	1	1	0	0	0	0	1	0	0	0	0	0	0	0	0	0	0	0	0	0	1	0	0	0	0	0	0	0	1	0	0	0	0	0	0	0	0	1
SNPT212	1	1	1	1	0	1	1	1	1	1	1	0	0	1	1	1	1	0	1	1	1	1	1	1	1	1	1	1	1	1	1	0	1	1	1	1	1	1	1	1	1	1	1	1	1	1	1	1	0
SNPT213	0	1	1	1	1	1	0	1	0	1	1	1	1	0	0	1	0	0	1	0	1	0	1	0	0	1	1	0	1	1	1	1	1	0	1	1	1	1	1	1	0	0	0	1	0	1	1	1	0
SNPT214	1	0	0	0	1	0	1	0	1	0	0	0	0	1	1	0	1	1	0	1	0	1	0	1	1	0	0	1	0	0	0	0	0	1	0	1	0	0	0	0	1	1	1	0	1	0	0	0	1
SNPT215	1	1	0	0	1	1	0	0	1	1	0	1	0	1	1	0	0	0	0	1	1	1	0	1	1	0	1	1	1	0	1	1	0	0	1	1	0	1	0	0	0	0	1	1	0	1	0	0	0
SNPT216	1	1	1	1	1	1	1	1	0	0	1	1	1	0	1	1	1	1	1	1	1	0	1	1	0	1	0	0	0	1	0	0	1	1	0	1	1	0	1	1	1	1	0	0	1	0	1	1	1
SNPT217	0	1	1	1	0	1	0	1	0	1	1	1	1	1	0	1	0	0	1	0	1	0	0	0	0	1	1	0	1	1	1	1	1	1	1	1	1	1	0	1	0	0	0	1	0	1	1	1	1
SNPT218	1	0	0	0	1	0	1	0	1	0	0	1	1	1	1	1	1	1	0	1	0	1	1	1	1	0	0	1	0	0	1	0	0	0	0	1	0	0	1	0	1	1	1	0	1	0	0	0	1
SNPT219	0	0	1	0	0	1	0	1	1	0	0	0	0	1	1	1	0	0	0	0	1	1	0	0	0	1	0	0	0	0	0	0	0	0	0	0	0	0	0	1	1	1	1	1	1	0	1	1	0
SNPT220	1	1	0	1	1	1	1	1	1	1	1	1	1	0	0	0	1	1	1	1	1	0	1	1	1	0	1	1	1	1	1	1	1	1	1	1	1	1	1	1	0	0	0	0	0	1	0	0	1
SNPT221	1	0	1	0	1	1	0	0	0	1	1	1	1	1	1	1	1	0	1	0	1	1	1	1	0	1	1	1	0	0	0	1	1	1	1	1	0	0	1	1	1	1	1	1	0	0	1	0	1
SNPT222	0	1	0	1	0	1	1	1	1	0	1	1	0	0	0	0	0	1	0	1	0	0	0	0	1	0	0	0	1	1	1	0	0	0	0	1	1	1	1	1	0	0	0	0	1	1	1	1	0
SNPT223	1	1	1	1	1	1	1	1	1	1	1	1	1	1	1	1	1	1	1	1	1	1	1	1	1	1	1	1	1	1	1	1	1	1	1	1	1	1	1	1	1	1	1	1	1	1	1	1	1
SNPT224	1	0	1	0	0	1	1	1	0	0	0	0	1	0	1	1	1	0	0	0	1	1	0	1	1	1	0	0	0	0	1	0	0	1	1	1	1	0	0	1	0	0	0	0	1	0	1	1	0
SNPT225	1	1	1	1	0	1	0	0	1	1	0	1	0	1	1	1	0	1	1	1	0	1	0	0	0	1	0	1	1	1	0	0	1	0	1	1	0	1	1	1	1	0	1	1	1	0	1	0	1
SNPT226	1	0	0	0	1	1	1	1	1	0	1	1	1	0	1	0	1	1	0	0	1	0	1	1	1	0	1	0	0	0	1	1	0	1	0	1	1	0	0	1	0	1	0	0	0	1	1	1	1
SNPT227	0	1	0	0	0	1	0	0	0	0	1	1	1	0	0	0	0	1	0	0	0	0	0	0	0	0	0	0	0	0	0	0	0	0	0	1	0	0	0	1	0	0	0	0	0	1	1	0	1
SNPT228	1	0	1	1	1	1	1	1	1	1	0	1	0	1	1	1	1	0	1	1	1	1	1	1	1	1	1	1	1	1	1	1	1	1	1	1	1	1	1	1	1	1	1	1	1	0	1	1	0
SNPT229	0	1	1	0	0	1	1	0	1	1	1	1	1	0	1	0	1	0	0	1	0	0	0	0	1	0	0	1	1	0	1	0	0	1	1	1	1	1	0	1	0	0	0	0	1	0	1	1	0
SNPT230	1	0	0	1	1	1	1	1	0	0	0	1	0	1	0	1	0	1	1	0	1	1	1	1	0	1	1	0	1	1	0	1	1	0	0	1	0	0	1	1	1	1	1	1	0	1	1	1	1
SNPT231	1	0	0	1	1	0	0	0	1	0	0	1	0	1	0	1	0	0	0	1	1	0	1	1	0	1	0	1	0	1	0	1	0	1	0	1	0	0	1	0	0	0	0	0	0	1	0	0	0
SNPT232	0	1	1	0	0	1	1	1	0	1	1	1	1	0	1	1	1	1	1	0	0	1	0	0	1	0	1	0	1	0	1	0	1	0	1	1	1	1	0	1	1	1	1	1	1	1	1	1	1
SNPT233	1	-	1	1	-	1	1	1	1	1	-	0	0	1	1	1	1	0	1	1	1	1	1	1	1	1	1	0	1	-	1	0	1	1	1	1	1	1	1	1	1	1	1	1	1	1	1	1	-
SNPT234	0	-	0	0	-	0	0	0	0	0	-	1	1	0	0	0	0	1	0	0	0	0	0	0	0	0	0	1	0	-	0	1	0	0	0	0	0	0	0	0	0	0	0	0	0	1	0	0	-
SNPT235	1	1	1	1	1	1	1	1	1	1	0	1	1	1	0	1	0	1	1	1	0	1	0	1	0	0	1	0	1	0	0	1	1	0	1	1	0	1	0	1	0	1	0	1	0	1	1	0	0
SNPT236	1	0	0	0	0	1	0	0	0	0	1	0	1	1	1	0	1	0	0	0	1	0	1	0	1	1	0	1	0	1	1	0	0	1	0	1	1	0	1	1	1	0	1	0	1	0	1	1	1
SNPT237	1	0	1	0	1	1	0	0	0	1	0	1	0	1	0	0	1	1	0	0	1	0	0	1	0	0	0	0	1	1	0	1	0	0	0	1	0	1	0	1	0	1	1	0	1	0	1	1	1
SNPT238	0	1	0	1	0	0	1	1	1	0	1	0	1	1	1	1	0	0	1	1	0	1	1	0	1	1	1	1	0	1	1	1	1	1	1	1	1	0	1	0	1	0	0	1	0	1	0	0	0
SNPT239	0	1	1	1	0	1	1	1	1	1	0	0	1	0	1	0	1	1	1	0	0	1	0	0	1	0	0	0	1	0	1	0	1	0	0	1	1	1	0	1	1	1	1	0	0	1	1	1	0
SNPT240	1	0	0	0	1	0	0	0	1	0	1	1	0	1	0	1	0	0	0	1	1	0	1	1	0	1	1	1	0	1	0	1	0	1	1	1	0	0	1	0	0	0	0	1	1	0	0	0	1
SNPT241	1	1	0	1	1	1	1	1	1	0	1	1	1	0	0	0	1	1	0	1	1	1	1	0	1	0	1	1	0	1	1	1	0	1	1	1	1	0	1	1	0	1	0	1	0	1	1	1	1
SNPT242	0	0	1	0	0	1	0	0	0	1	0	0	0	1	1	1	0	0	1	1	0	0	0	1	0	1	0	0	1	0	0	0	1	0	0	0	0	1	0	1	1	0	1	0	1	0	1	0	0
SNPT243	0	1	1	1	1	1	1	1	0	1	1	0	1	0	0	1	1	1	1	0	0	0	1	0	0	0	1	0	1	1	1	0	1	1	0	1	1	1	1	1	0	0	1	1	1	0	1	1	0
SNPT244	1	0	0	0	0	0	0	1	1	0	0	1	0	1	1	0	0	0	0	1	1	1	0	1	1	1	1	1	0	0	0	1	0	0	1	1	0	0	0	0	1	1	0	0	0	1	0	0	1
SNPT245	0	0	1	0	0	1	1	1	0	1	0	0	0	1	1	1	0	0	1	0	1	0	0	0	1	1	0	1	1	0	0	0	1	0	0	0	1	1	0	1	1	0	1	0	1	0	1	1	0
SNPT246	1	1	0	1	1	1	1	0	1	1	1	1	1	0	1	0	1	1	0	1	0	1	1	1	1	0	1	1	0	1	1	1	0	1	1	1	0	0	1	1	0	1	0	1	0	1	1	1	1
SNPT247	1	0	0	0	1	1	1	0	0	1	1	1	0	0	0	1	0	1	1	0	1	0	1	0	1	0	1	1	1	1	1	1	1	1	1	1	1	1	1	1	1	0	0	1	1	0	1	0	1
SNPT248	0	1	1	1	1	1	1	1	1	1	0	1	1	1	1	0	1	0	0	1	0	1	0	1	1	1	0	0	0	0	1	0	1	0	0	1	1	0	0	1	1	1	1	0	0	1	1	1	0
SNPT249	0	1	1	-	1	1	1	0	-	1	1	1	0	-	0	1	1	1	1	1	0	-	0	-	0	1	1	1	-	1	0	0	1	0	0	1	0	-	1	1	0	0	1	-	-	-	1	0	1
SNPT250	1	1	1	-	0	1	0	1	-	1	0	0	1	-	1	0	1	1	1	0	1	-	1	-	1	1	0	0	-	1	1	1	1	1	1	1	1	-	1	1	1	1	1	-	-	-	1	1	1
SNPT251	0	1	0	1	1	1	1	0	1	1	1	1	1	1	1	0	0	1	1	1	0	0	1	1	0	0	0	1	1	1	1	1	1	0	1	1	1	1	0	1	0	0	1	1	0	1	1	0	1
SNPT252	1	0	1	0	0	1	0	1	0	0	0	0	0	0	1	1	1	0	0	0	1	1	0	0	1	1	1	0	1	0	0	0	0	1	0	1	0	1	1	1	1	1	0	0	1	0	1	1	0
SNPT253	1	1	1	1	1	1	1	0	0	1	0	1	0	0	0	1	1	1	1	1	0	0	0	0	0	1	1	1	1	0	0	0	1	0	0	1	0	0	1	1	0	0	1	0	0	0	1	0	1
SNPT254	1	0	0	1	1	1	0	1	1	0	1	1	1	1	1	0	0	0	0	0	1	1	1	1	1	0	0	0	1	1	1	1	1	1	1	1	1	1	0	1	1	1	0	1	1	1	1	1	0
SNPT255	0	1	0	1	1	1	1	1	1	1	1	0	1	1	0	0	0	0	0	0	1	0	0	0	1	0	0	1	1	0	1	0	0	0	1	1	1	1	0	1	0	0	0	1	0	0	1	1	0
SNPT256	1	1	1	0	0	1	0	0	0	0	1	1	0	0	1	1	1	1	1	1	0	1	1	1	0	1	1	0	0	1	0	1	1	1	0	1	0	0	1	1	1	1	1	1	1	1	1	0	1
SNPT257	1	1	1	1	1	1	1	1	1	1	1	1	1	1	1	1	1	1	1	1	1	1	1	1	1	1	1	1	1	1	1	1	1	1	1	1	1	1	1	1	1	1	1	1	1	1	1	1	1
SNPT258	1	0	1	0	1	1	1	1	0	0	1	1	0	1	1	1	1	0	1	0	1	1	0	1	1	1	0	1	0	1	1	0	1	1	1	1	1	0	0	1	0	0	0	0	1	0	1	1	1
SNPT259	0	0	0	1	0	0	1	1	1	1	0	0	0	1	1	0	1	0	0	1	0	0	1	1	0	0	0	0	1	0	1	0	0	0	1	0	1	0	1	0	0	0	1	0	0	0	0	0	0
SNPT260	1	1	1	0	1	1	0	0	0	0	1	1	1	0	1	1	0	1	1	1	1	1	0	0	1	1	1	1	1	1	0	1	1	1	0	1	0	1	0	1	1	1	0	1	1	1	1	1	1
SNPT261	1	0	1	0	0	1	0	1	0	1	0	0	0	1	1	1	1	0	1	0	1	1	0	0	1	1	0	0	0	0	1	0	1	0	0	1	1	0	1	1	0	1	0	0	1	0	1	0	0
SNPT262	0	1	0	1	1	1	1	0	1	0	1	1	1	0	0	0	0	1	0	1	0	0	1	1	0	0	1	1	1	1	0	1	0	1	1	1	0	1	0	1	1	0	1	1	0	1	1	1	1
SNPT263	1	1	1	1	1	1	1	1	1	1	1	1	1	1	1	1	1	1	1	1	1	1	1	1	1	1	1	1	1	1	1	1	1	1	1	1	1	1	1	1	1	1	1	1	1	1	1	1	1
SNPT264	1	0	1	1	1	1	0	1	0	0	1	0	1	1	1	0	0	0	0	1	1	0	1	1	1	0	0	1	1	1	1	1	0	1	1	1	1	1	0	1	1	1	0	1	1	1	1	0	0
SNPT265	1	0	1	0	1	1	1	1	0	1	1	1	0	0	1	1	1	1	1	0	1	1	1	1	1	1	0	0	0	1	1	0	1	1	1	1	1	0	1	1	0	0	1	1	1	0	1	0	1
SNPT266	0	1	0	1	0	0	0	0	1	1	0	0	1	1	0	0	0	0	0	1	0	0	1	0	0	0	1	1	1	0	0	1	0	0	0	1	1	1	0	0	1	1	0	1	0	1	0	1	0
SNPT267	0	1	1	0	0	1	1	1	1	1	1	0	1	0	1	1	1	1	1	1	0	1	0	0	1	0	1	0	1	1	1	0	1	0	1	1	1	1	0	1	1	1	1	1	1	1	1	1	1
SNPT268	1	0	0	1	1	0	0	0	0	0	0	1	0	1	0	1	0	0	0	1	1	0	1	1	0	1	0	1	0	1	0	1	0	1	0	1	0	0	1	0	0	0	0	0	0	0	0	0	0
SNPT269	1	0	1	1	1	1	1	1	1	1	1	1	0	1	1	1	1	0	1	1	1	1	1	1	1	1	1	1	1	1	1	1	1	1	1	1	1	1	1	1	1	1	1	1	1	1	1	1	1
SNPT270	0	1	0	0	0	0	0	0	0	0	0	1	1	0	0	0	0	1	0	0	0	0	0	0	0	0	0	0	0	0	0	0	0	0	0	1	0	0	0	0	0	0	0	0	0	0	0	0	0
SNPT271	1	1	1	1	1	1	1	1	1	1	1	1	1	1	1	1	1	1	1	1	1	1	1	1	1	-	1	1	1	1	1	1	1	1	1	1	1	1	1	1	-	-	1	1	1	1	1	1	-
SNPT272	1	0	0	0	1	1	0	0	1	1	0	1	0	1	1	0	0	0	0	1	1	1	0	1	1	-	1	1	1	0	1	1	0	0	1	1	0	1	0	0	-	-	1	1	0	1	0	0	-
SNPT273	0	1	1	1	1	1	0	1	1	0	1	1	1	0	1	1	0	1	0	1	0	1	1	1	1	1	1	1	1	1	1	1	0	1	1	1	1	1	1	1	1	1	0	1	0	1	1	0	1
SNPT274	1	0	1	0	0	1	1	0	0	1	0	0	0	1	1	0	1	0	1	0	1	0	1	1	0	0	0	0	1	0	0	0	1	0	0	1	0	1	0	1	0	1	1	0	1	0	1	1	0
SNPT275	1	1	1	1	1	1	1	1	1	1	1	1	1	1	1	1	1	1	1	1	1	1	1	1	1	1	1	1	1	1	1	1	1	1	1	1	1	1	1	1	1	1	1	1	1	1	1	1	1
SNPT276	1	0	0	0	0	0	1	1	1	0	0	1	0	1	1	1	1	1	1	1	0	1	0	1	1	0	1	1	0	0	1	0	1	1	0	1	1	0	0	0	1	1	1	0	1	0	0	0	1
SNPT277	0	0	1	0	0	1	0	1	0	0	0	0	0	1	0	0	0	0	1	0	0	1	0	0	1	1	0	0	1	0	0	0	1	0	1	0	1	1	0	1	0	0	1	1	1	0	1	0	0
SNPT278	1	1	0	1	1	1	1	0	1	1	1	1	1	0	1	1	1	1	0	1	1	1	1	1	0	0	1	1	0	1	1	1	0	1	0	1	1	0	1	1	1	1	0	0	0	1	1	1	1
SNPT279	1	1	1	1	1	1	1	0	1	1	1	1	0	0	1	1	1	1	1	0	1	1	0	1	1	1	0	0	1	1	1	0	1	0	1	1	1	1	1	1	0	0	1	0	0	1	1	0	1
SNPT280	0	1	0	1	0	0	0	1	1	1	0	0	1	1	1	0	0	0	0	1	0	1	1	0	1	0	1	1	1	0	0	1	0	1	0	1	0	1	0	0	1	1	0	1	1	1	0	1	0
SNPT281	1	0	1	0	-	1	1	1	0	0	-	0	0	1	1	1	1	0	1	0	1	1	0	0	1	1	0	-	0	-	1	0	1	1	1	1	1	0	0	1	0	0	0	0	1	0	1	1	-
SNPT282	0	1	0	1	-	0	0	0	1	1	-	1	1	0	0	0	0	1	0	1	0	0	1	1	0	0	1	-	1	-	0	1	0	0	0	1	0	1	1	0	1	1	1	1	0	1	0	0	-
SNPT283	1	0	1	1	1	1	0	1	0	0	1	0	1	1	1	0	0	0	0	1	1	0	1	1	1	0	0	0	1	1	1	1	0	1	0	1	1	1	0	1	1	0	0	1	1	1	1	0	0
SNPT284	0	1	0	0	1	0	1	0	1	1	0	1	0	1	1	1	1	1	1	0	0	1	0	0	1	1	1	1	0	0	0	0	1	0	1	1	0	0	1	0	0	1	1	0	0	0	0	1	1
SNPT285	1	1	1	1	1	1	1	1	1	1	1	1	1	1	1	1	1	1	1	1	1	1	1	1	1	1	1	1	1	1	1	1	1	1	1	1	1	1	1	1	1	1	1	1	1	1	1	1	1
SNPT286	0	1	1	0	1	1	0	0	1	1	1	1	1	1	1	0	1	1	0	1	0	0	0	0	1	0	0	1	1	1	1	1	0	1	1	1	1	1	0	1	1	0	0	0	1	1	1	1	1
SNPT287	1	1	1	1	1	1	1	1	1	1	1	1	1	1	1	1	1	1	1	1	1	1	1	1	1	1	1	1	1	1	1	1	1	1	1	1	1	1	1	1	1	1	1	1	1	1	1	1	1
SNPT288	0	1	1	1	1	1	1	0	0	1	1	1	1	1	0	1	1	1	1	0	0	0	1	0	0	1	1	0	1	1	1	0	1	1	0	1	1	1	1	1	0	0	0	1	1	0	1	1	0
SNPT289	0	1	1	1	1	1	0	0	1	1	0	1	0	1	1	1	0	1	1	1	0	1	1	0	0	1	0	1	1	1	0	1	1	0	1	1	0	1	1	1	1	0	1	1	1	0	1	0	0
SNPT290	1	0	1	0	0	1	1	1	0	0	1	1	1	1	1	0	1	0	0	0	1	0	1	1	1	0	1	0	0	0	1	0	0	1	0	1	1	0	0	1	0	1	0	0	0	1	1	1	1
SNPT291	0	1	0	0	0	0	1	1	0	0	0	1	0	1	0	0	0	1	1	0	0	1	0	0	1	1	0	0	0	1	0	1	1	1	1	1	1	0	0	0	0	0	1	0	1	0	0	1	0
SNPT292	1	1	1	1	1	1	1	0	1	1	1	0	1	0	1	1	1	1	0	1	1	0	1	1	1	0	1	1	1	0	1	0	0	0	0	1	1	1	1	1	1	1	0	1	0	1	1	0	1
SNPT293	1	0	0	0	1	0	0	0	1	0	1	0	1	0	0	1	0	1	1	0	1	0	0	0	1	1	1	1	1	0	0	1	1	1	0	1	1	1	0	0	0	0	0	1	1	0	0	1	0
SNPT294	1	1	1	1	0	1	1	1	1	1	0	1	0	1	1	0	1	0	0	1	0	1	1	1	0	0	0	0	0	1	1	0	0	0	1	1	1	0	1	1	1	1	1	0	1	1	1	0	1
SNPT295	1	1	1	0	1	1	1	0	1	0	1	1	1	0	1	1	0	1	1	1	1	1	1	0	0	0	1	1	1	1	1	1	1	1	1	1	1	1	0	1	0	1	0	0	0	1	1	1	1
SNPT296	0	1	0	1	0	0	0	1	0	1	0	0	0	1	1	0	1	0	0	0	0	1	0	1	1	1	0	0	0	0	0	0	0	0	0	0	0	1	1	0	1	0	1	1	1	0	0	0	0
SNPT297	1	1	1	1	1	1	1	1	1	1	1	1	1	1	1	1	1	1	1	1	1	1	1	1	1	1	1	1	1	1	1	1	1	1	1	1	1	1	1	1	1	1	1	1	1	1	1	1	1
SNPT298	1	1	0	1	1	1	1	1	1	0	1	1	1	0	1	0	1	1	0	1	1	1	1	1	1	0	1	1	0	1	1	1	0	1	1	1	1	0	1	1	0	1	0	1	0	1	1	1	1
SNPT299	1	1	1	1	1	1	1	1	1	1	1	1	1	1	1	1	1	1	1	1	1	1	1	1	1	1	1	1	1	1	1	1	1	1	1	1	1	1	1	1	1	1	1	1	1	1	1	1	1
SNPT300	1	1	0	0	1	1	0	0	1	1	1	1	1	1	1	0	1	1	0	1	1	1	0	1	1	0	1	1	1	0	1	1	0	0	1	1	0	1	0	1	0	0	1	1	1	1	1	1	1
SNPT301	1	-	1	1	0	1	1	-	-	1	-	-	-	1	1	-	-	-	-	-	1	1	-	-	-	-	-	-	1	-	-	0	-	-	-	1	1	1	1	1	1	1	1	1	1	-	1	1	-
SNPT302	0	-	0	0	1	0	0	-	-	0	-	-	-	0	0	-	-	-	-	-	0	0	-	-	-	-	-	-	0	-	-	1	-	-	-	0	0	0	0	0	0	0	0	0	0	-	0	0	-
SNPT303	1	1	1	1	0	1	1	1	1	1	1	0	1	1	1	1	1	0	1	1	1	1	1	1	1	1	1	1	1	1	1	1	1	1	1	1	1	1	1	1	1	1	1	1	1	0	1	1	1
SNPT304	0	0	0	0	1	1	0	0	0	0	0	1	0	0	0	0	0	1	0	0	0	0	0	0	0	0	0	0	0	0	0	0	0	0	0	0	0	0	0	1	0	0	0	0	0	1	1	0	0
SNPT305	1	0	0	1	0	1	1	1	1	1	1	1	1	0	0	0	1	1	1	1	0	0	1	1	0	1	1	1	1	1	1	0	1	1	1	1	1	1	1	1	0	0	0	0	0	1	1	1	1
SNPT306	0	1	1	0	1	1	0	0	1	0	0	0	1	1	1	1	0	0	0	0	1	1	0	0	1	1	0	0	0	0	0	1	0	0	0	1	0	0	0	1	1	1	1	1	1	0	1	0	0
SNPT307	0	1	0	1	1	1	1	0	1	1	1	1	1	1	1	0	0	1	1	1	0	0	1	1	0	0	0	1	1	1	1	1	1	0	1	1	1	1	0	1	0	0	1	1	0	1	1	0	1
SNPT308	1	0	1	0	0	1	0	1	0	0	0	0	0	0	1	1	1	0	0	0	1	1	0	0	1	1	1	0	1	0	0	0	0	1	0	1	0	1	1	1	1	1	0	0	1	1	1	1	0
SNPT309	0	1	1	1	0	1	1	0	1	1	1	1	1	0	1	1	0	1	0	1	0	0	0	1	1	1	1	0	1	0	1	0	0	1	1	1	0	1	0	1	1	0	1	1	1	1	1	1	0
SNPT310	1	0	0	0	1	0	0	1	0	0	0	1	0	1	1	0	1	0	1	0	1	1	1	0	0	0	0	1	0	1	0	1	1	0	0	1	1	0	1	0	0	1	0	0	0	0	0	0	1
SNPT311	1	0	0	1	1	1	0	0	1	0	0	1	0	1	0	1	0	0	0	1	1	0	1	1	0	1	0	1	0	1	0	1	0	1	0	1	0	0	1	0	1	0	0	0	0	1	0	0	0
SNPT312	0	1	1	0	1	1	1	1	0	1	1	1	1	0	1	1	1	1	1	0	0	1	0	0	1	0	1	0	1	0	1	1	1	0	1	1	1	1	0	1	1	1	1	1	1	1	1	1	1
SNPT313	1	0	0	1	1	1	1	1	0	0	0	1	0	0	1	1	1	1	0	0	1	1	1	1	0	1	1	0	1	1	1	1	0	1	0	1	0	1	1	1	0	1	1	1	0	1	1	1	1
SNPT314	0	1	1	0	0	1	1	0	1	1	1	0	1	1	1	1	0	0	1	1	1	0	0	1	1	0	0	1	1	0	1	0	1	1	1	1	1	1	0	1	1	0	0	0	1	0	1	0	0
SNPT315	1	0	1	0	1	1	1	1	0	0	1	1	0	0	1	1	1	1	1	0	1	1	0	1	1	1	0	0	0	1	1	0	1	1	1	1	1	0	1	1	0	0	1	0	1	0	1	0	1
SNPT316	1	1	0	1	0	0	0	0	1	1	0	1	1	1	1	0	0	0	0	1	0	0	1	0	0	0	1	1	1	0	0	1	0	0	0	1	0	1	0	0	1	1	1	1	0	1	0	1	0
SNPT317	0	1	0	0	1	1	0	0	0	0	1	1	0	0	0	0	0	0	0	0	0	0	0	0	0	0	0	0	1	1	0	0	0	0	0	0	0	0	0	1	0	0	0	0	0	0	1	0	1
SNPT318	1	1	1	1	0	1	1	1	1	1	0	1	1	1	1	1	1	1	1	1	1	1	1	1	1	1	1	1	1	0	1	1	1	1	1	1	1	1	1	1	1	1	1	1	1	1	1	1	0
SNPT319	0	1	1	1	1	1	1	1	1	0	1	1	1	0	0	1	1	1	1	0	0	0	0	0	0	1	1	0	1	1	0	0	1	1	0	1	1	1	1	1	0	0	0	1	1	0	1	1	1
SNPT320	1	0	0	0	0	0	0	0	1	1	0	1	0	1	1	0	0	0	0	1	1	1	1	1	1	0	1	1	0	0	1	1	0	0	1	1	0	0	0	0	1	1	1	0	0	1	0	0	0
SNPT321	1	1	0	1	1	1	1	1	1	0	1	1	1	0	1	0	1	1	0	1	1	1	1	1	1	0	1	1	0	1	1	1	0	1	1	1	1	0	1	1	0	1	0	1	0	1	1	1	1
SNPT322	0	0	1	0	0	1	0	0	0	1	0	0	0	1	1	1	0	0	1	0	0	0	0	0	0	1	0	0	1	0	0	0	1	0	0	0	0	1	0	1	1	0	1	0	1	0	1	0	0
SNPT323	0	1	0	1	1	1	1	1	1	1	1	1	0	1	1	0	0	0	1	0	1	1	0	1	1	0	0	1	1	0	1	0	1	0	1	1	1	1	0	1	0	0	1	0	0	0	1	0	0
SNPT324	1	0	1	0	0	1	0	0	0	0	0	1	1	0	0	1	1	1	0	1	0	0	1	0	0	1	1	0	0	1	0	1	0	1	0	1	0	0	1	1	1	1	0	1	1	1	1	1	1
SNPT325	1	1	1	1	1	1	1	1	1	1	1	1	1	1	1	1	1	1	1	1	1	1	1	1	1	1	1	1	1	1	1	1	1	1	1	1	1	1	1	1	1	1	1	1	1	1	1	1	1
SNPT326	1	0	0	0	1	0	1	0	1	1	0	1	0	1	1	0	0	0	0	1	1	1	1	1	1	0	1	1	0	0	1	1	0	0	1	1	0	0	0	0	1	1	1	1	0	1	0	0	0
SNPT327	0	1	1	0	0	1	0	0	1	1	1	0	1	1	1	0	0	0	1	1	0	0	0	0	1	0	0	1	1	0	1	0	1	1	1	1	1	0	0	1	1	0	0	0	1	0	1	0	0
SNPT328	1	0	0	1	1	1	1	1	0	0	0	1	0	0	1	1	1	1	0	0	1	1	1	1	0	1	1	0	1	1	0	1	0	0	1	1	0	1	1	1	0	1	1	1	0	1	1	1	1
SNPT329	1	1	1	-	1	1	0	0	0	0	1	1	1	1	1	-	0	1	-	-	-	0	1	-	1	1	-	1	-	1	1	1	-	1	1	1	1	-	1	1	1	0	1	-	-	1	1	1	1
SNPT330	1	1	0	-	1	1	1	1	1	1	1	1	1	0	1	-	1	1	-	-	-	1	0	-	1	1	-	1	-	1	1	1	-	0	0	1	1	-	1	1	0	1	1	-	-	1	1	1	1
SNPT331	0	1	1	0	1	1	0	0	1	0	0	1	0	1	1	1	0	1	0	0	1	1	0	0	0	1	1	0	0	1	0	1	0	0	0	1	0	0	0	1	1	1	1	0	0	1	1	1	1
SNPT332	1	0	0	1	0	1	1	1	0	1	1	1	1	0	0	0	1	1	1	1	0	0	1	1	1	0	1	1	1	0	1	0	1	1	1	1	1	1	1	1	0	0	0	1	1	0	1	0	0
SNPT333	0	1	0	1	1	0	0	0	1	1	0	1	0	1	1	1	0	1	1	1	0	1	0	0	0	1	0	0	1	1	0	1	1	0	0	1	0	1	0	0	1	0	0	1	0	0	0	0	1
SNPT334	1	0	1	0	0	1	1	1	0	0	1	0	1	0	1	0	1	0	0	0	1	0	1	1	1	0	1	1	0	0	1	0	0	1	1	1	1	0	1	1	0	1	1	0	1	1	1	1	0
SNPT335	0	1	1	0	0	1	0	0	1	1	1	1	1	1	1	0	1	0	0	1	0	0	0	0	1	1	0	1	1	0	1	0	0	1	1	1	1	1	0	1	1	0	0	0	1	0	1	1	0
SNPT336	1	1	1	1	1	1	1	1	0	0	0	1	0	0	1	1	0	1	1	0	1	1	1	1	0	1	1	0	0	1	0	1	1	0	0	1	0	0	1	1	1	1	1	1	0	1	1	0	1
SNPT337	1	1	1	1	1	1	1	1	1	1	1	1	1	1	1	1	1	1	1	1	1	1	1	1	1	1	1	1	1	1	1	1	1	1	1	1	1	1	1	1	1	1	1	1	1	1	1	1	1
SNPT338	0	1	1	1	1	1	0	1	0	1	1	1	1	0	0	1	0	0	1	0	1	0	1	0	0	1	1	0	1	1	1	1	1	0	1	1	1	1	1	1	0	0	0	1	0	1	1	1	0
SNPT339	1	-	1	0	0	1	1	0	0	1	0	0	0	0	0	1	1	0	1	0	0	0	0	1	0	1	0	-	0	-	1	0	1	0	0	1	1	0	1	1	0	0	0	1	0	0	1	0	-
SNPT340	0	-	0	1	1	0	0	1	1	0	1	1	1	1	1	0	0	1	0	1	1	1	1	0	1	0	1	-	1	-	0	1	0	1	1	0	0	1	0	0	1	1	1	0	1	1	0	1	-
SNPT341	0	0	0	0	1	1	0	0	0	0	0	1	0	1	0	0	0	1	0	0	0	0	0	0	0	0	0	0	0	1	0	0	0	0	0	0	0	0	0	1	0	0	0	0	0	1	1	0	1
SNPT342	1	1	1	1	0	1	1	1	1	1	1	0	1	1	1	1	1	0	1	1	1	1	1	1	1	1	1	1	1	0	1	1	1	1	1	1	1	1	1	1	1	1	1	1	1	0	1	1	0
SNPT343	1	1	1	1	1	1	1	1	1	1	1	1	1	1	1	1	1	1	1	1	1	1	1	1	1	1	1	1	1	1	1	1	1	1	1	1	1	1	1	1	1	1	1	1	1	1	1	1	1
SNPT344	0	1	1	0	0	1	1	0	0	1	1	1	1	1	0	1	1	0	0	0	0	1	1	0	1	0	1	0	1	1	0	0	0	0	1	1	1	1	0	1	0	0	0	0	1	1	1	0	0
SNPT345	0	1	0	1	0	0	0	0	0	0	0	1	0	1	1	1	0	1	0	0	1	1	1	1	1	1	0	0	1	0	0	1	0	0	0	1	0	1	0	0	1	0	1	0	1	0	0	0	0
SNPT346	1	0	1	0	1	1	1	1	1	1	1	1	1	0	1	0	1	0	1	1	0	0	0	0	0	0	1	1	0	1	1	1	1	1	1	1	1	0	1	1	0	1	0	1	0	1	1	1	1
SNPT347	1	1	1	0	1	1	1	0	1	0	1	-	1	1	1	0	0	-	0	1	0	1	0	0	1	0	0	1	1	1	0	1	0	0	0	1	0	1	0	1	0	0	0	0	0	-	1	1	1
SNPT348	1	0	0	1	1	0	0	1	0	1	0	-	0	1	1	1	1	-	1	0	1	0	1	1	0	1	1	0	1	0	1	0	1	1	1	1	1	1	1	0	1	1	1	1	1	-	0	0	0
SNPT349	0	1	0	1	0	0	0	0	1	1	0	0	1	1	1	0	0	0	0	1	0	0	1	0	0	0	1	1	1	0	0	1	0	1	0	1	0	1	0	0	1	1	0	1	1	1	0	1	0
SNPT350	1	0	1	0	1	1	1	1	0	0	1	1	0	0	1	1	1	1	1	1	1	1	0	1	1	1	0	0	0	1	1	0	1	0	1	1	1	0	1	1	0	0	1	0	0	0	1	0	1
SNPT351	1	0	0	0	0	1	1	0	0	1	1	1	0	1	0	0	1	1	1	1	0	1	1	1	1	0	1	1	1	0	1	0	1	1	1	1	0	1	0	1	0	0	1	1	1	0	1	0	0
SNPT352	0	1	1	1	1	1	0	1	1	0	0	0	1	0	1	1	0	0	0	1	1	0	0	0	0	1	1	0	0	1	0	1	0	0	0	1	1	0	1	1	1	1	0	0	0	1	1	1	1
SNPT353	1	1	0	0	1	1	0	0	0	0	1	1	1	0	0	1	0	1	0	1	1	0	1	0	0	1	1	1	0	1	0	1	0	1	1	1	0	0	1	1	0	0	0	1	1	1	1	0	1
SNPT354	0	0	1	1	0	1	1	1	1	1	0	0	0	1	1	0	1	0	1	0	0	1	0	1	1	0	0	0	1	0	1	0	1	0	0	0	1	1	0	1	1	1	1	0	0	0	1	1	0
SNPT355	1	0	1	1	1	1	1	1	1	1	0	1	0	1	1	1	1	0	1	1	1	1	1	1	1	1	1	1	1	1	1	1	1	1	1	1	1	1	1	1	1	1	1	1	1	1	1	1	1
SNPT356	0	1	0	0	0	0	0	0	0	0	1	0	1	0	0	0	0	1	0	0	0	0	0	0	0	0	0	0	0	0	0	0	0	0	0	1	0	0	0	0	0	0	0	0	0	0	0	0	0
SNPT357	0	1	0	1	0	0	0	0	1	1	0	1	1	1	1	0	0	0	0	1	0	0	1	0	0	0	1	1	1	0	0	1	0	0	0	1	0	1	0	0	1	1	0	1	0	1	0	1	0
SNPT358	1	0	1	0	1	1	1	1	0	0	1	1	0	0	1	1	1	1	1	0	1	1	0	1	1	1	0	0	0	1	1	0	1	1	1	1	1	0	1	1	0	0	1	0	1	0	1	0	1
SNPT359	0	1	1	1	1	1	1	1	0	1	1	1	1	1	1	1	1	0	1	1	0	0	1	0	0	1	1	0	0	0	0	0	1	1	1	1	1	0	1	1	1	1	0	0	1	0	1	1	0
SNPT360	1	0	0	0	0	0	0	0	1	0	0	1	0	0	1	0	0	1	0	0	1	1	0	1	1	0	0	1	1	1	1	1	0	0	1	1	0	1	0	0	0	0	1	1	0	1	0	0	1
SNPT361	-	1	0	-	-	1	0	1	1	0	1	1	1	-	1	1	1	1	1	1	-	0	1	1	1	1	1	1	1	1	1	-	1	1	1	1	0	1	-	1	0	0	0	0	1	1	1	0	1
SNPT362	-	1	1	-	-	1	1	1	0	1	1	1	1	-	1	1	1	1	1	0	-	1	0	0	1	0	1	0	1	0	1	-	1	0	1	1	1	1	-	1	1	1	1	1	1	1	1	1	1
SNPT363	1	0	1	0	1	1	1	1	0	0	0	0	1	1	1	1	1	0	0	0	1	1	0	1	1	1	0	0	0	1	1	0	0	1	1	1	1	0	0	1	0	0	0	0	1	0	1	1	0
SNPT364	0	1	0	1	1	1	0	0	1	1	1	1	1	1	1	0	0	1	1	1	0	0	1	0	0	0	1	1	1	1	0	1	1	0	1	1	0	1	1	1	1	1	1	1	0	1	1	0	1
SNPT365	1	0	0	0	1	0	0	0	0	0	1	1	1	0	0	1	0	1	1	0	1	0	0	1	0	1	1	1	1	0	0	1	1	1	0	1	0	1	1	0	0	0	0	1	1	0	0	1	0
SNPT366	0	1	1	1	0	1	1	1	1	1	0	0	0	1	1	0	1	0	0	1	0	1	1	1	1	0	0	0	0	1	1	0	0	0	1	1	1	0	0	1	1	1	1	0	0	1	1	0	1
SNPT367	1	1	1	1	1	1	1	1	1	0	1	1	1	0	1	1	0	1	0	0	0	1	0	0	1	0	0	1	1	1	0	1	0	1	0	1	0	1	1	1	1	0	0	0	1	1	1	0	1
SNPT368	1	0	0	0	0	0	0	0	0	1	0	0	0	1	1	1	1	0	1	1	1	0	1	1	0	1	1	0	0	0	1	0	1	1	1	1	1	0	0	1	1	1	1	1	1	0	0	1	0
SNPT369	0	1	1	1	0	0	1	0	1	0	1	1	1	1	0	0	0	1	0	1	0	0	1	1	0	1	1	0	1	1	0	0	0	1	1	1	0	1	0	0	1	1	1	1	0	1	0	1	0
SNPT370	1	0	1	0	1	1	0	1	0	1	1	1	0	1	1	1	1	0	1	0	1	1	0	0	1	1	0	1	0	0	1	1	1	0	0	1	1	0	1	1	0	1	0	0	1	1	1	0	1
SNPT371	0	1	0	0	1	1	0	0	0	0	1	1	0	0	0	0	0	0	0	0	0	0	0	0	0	0	0	0	0	1	0	0	0	0	0	1	0	0	0	1	0	0	0	0	0	1	1	0	0
SNPT372	1	0	1	1	0	1	1	1	1	1	0	0	1	1	1	1	1	1	1	1	1	1	1	1	1	1	1	1	1	0	1	1	1	1	1	1	1	1	1	1	1	1	1	1	1	0	1	1	1
SNPT373	0	0	0	0	1	1	0	0	0	0	1	1	0	0	0	0	0	0	0	0	0	0	0	0	1	0	0	0	0	1	0	0	0	0	0	0	0	0	0	1	0	0	0	0	0	0	1	0	1
SNPT374	1	1	1	1	0	1	1	1	1	1	0	0	1	1	1	1	1	1	1	1	1	1	1	1	1	1	1	1	1	0	1	1	1	1	1	1	1	1	1	1	1	1	1	1	1	1	1	1	0
SNPT375	0	1	0	0	1	0	0	0	0	0	0	0	0	0	0	0	0	0	0	0	0	0	0	0	0	0	0	0	0	0	0	0	0	0	0	1	0	0	0	0	0	0	0	0	0	0	0	0	0
SNPT376	1	0	1	1	0	1	1	1	1	1	1	1	1	1	1	1	1	1	1	1	1	1	1	1	1	1	1	1	1	1	1	1	1	1	1	1	1	1	1	1	1	1	1	1	1	1	1	1	1
SNPT377	1	0	1	1	1	1	1	1	1	1	1	0	1	0	1	1	1	0	0	0	0	0	1	1	0	0	1	1	1	0	1	0	0	0	0	1	0	1	1	1	1	1	1	1	0	1	1	0	1
SNPT378	0	1	0	1	0	0	0	0	0	0	0	1	0	1	0	0	0	1	1	1	1	1	0	1	1	1	0	0	0	1	0	1	1	1	1	1	1	0	0	0	0	0	0	0	1	0	0	1	0
SNPT379	0	0	1	1	0	1	0	0	0	0	0	0	1	1	1	1	0	0	1	1	1	0	1	1	0	0	1	0	1	0	0	0	1	1	1	0	0	1	0	1	0	1	0	1	1	0	1	0	0
SNPT380	1	1	0	1	1	1	1	1	1	1	1	1	1	0	1	0	1	1	0	0	0	1	0	0	1	1	0	1	0	1	1	1	0	0	0	1	1	0	1	1	1	1	1	0	0	1	1	1	1
SNPT381	0	1	1	0	1	1	1	1	0	1	0	1	1	1	1	1	1	0	1	1	0	0	1	0	0	1	1	1	0	1	0	0	1	0	0	1	1	0	1	1	0	1	1	0	0	0	1	1	1
SNPT382	1	0	0	1	0	1	0	0	1	0	1	1	1	0	0	0	0	1	0	0	1	1	1	1	1	1	0	0	1	1	1	1	0	1	1	1	0	1	0	0	1	0	0	1	1	1	0	0	0
SNPT383	0	1	0	1	1	0	1	0	1	0	1	0	1	1	0	0	0	1	1	0	1	1	0	1	1	0	0	1	0	0	1	1	1	0	1	1	0	0	0	0	0	1	1	0	0	0	0	0	0
SNPT384	1	0	1	0	0	1	0	1	0	1	0	1	0	0	1	1	1	0	0	1	0	0	1	0	0	1	1	0	1	1	1	0	0	1	0	1	1	1	1	1	1	1	0	1	1	1	1	1	1
SNPT385	0	1	1	1	0	1	1	1	0	0	0	0	1	0	0	0	0	0	0	1	0	1	1	1	0	0	1	0	0	1	0	1	0	1	1	1	0	0	0	1	1	0	0	0	1	1	1	1	1
SNPT386	1	0	0	0	1	0	0	1	1	1	1	1	0	1	1	1	1	1	1	0	1	0	0	0	1	1	0	1	1	0	1	0	1	1	0	1	1	1	1	0	0	1	1	1	0	0	0	0	0
SNPT387	1	1	1	1	1	1	1	1	1	1	1	1	1	1	1	1	1	1	1	1	1	1	1	1	1	1	1	1	1	1	1	1	1	1	1	1	1	1	1	1	1	1	1	1	1	1	1	1	1
SNPT388	1	0	1	0	0	1	1	1	1	1	0	1	1	1	1	1	1	1	1	1	1	1	0	1	1	0	1	1	1	0	1	1	1	1	0	1	1	0	0	1	1	1	1	0	1	0	1	0	1
SNPT389	0	-	1	1	1	1	1	0	1	1	-	0	0	1	1	0	0	0	1	1	1	0	1	0	0	1	1	0	1	-	1	0	1	0	1	0	0	1	0	0	1	1	1	1	0	-	1	0	-
SNPT390	1	-	0	0	0	1	0	1	0	0	-	1	1	0	0	1	1	1	0	0	0	1	0	1	1	0	0	1	0	-	0	1	1	1	0	1	1	0	1	1	0	0	0	0	1	-	1	1	-
SNPT391	1	0	1	1	1	1	1	0	1	1	0	1	0	1	1	0	0	1	0	1	1	1	0	1	1	0	1	1	1	0	1	1	0	0	1	1	0	1	1	1	0	0	1	1	0	1	1	0	0
SNPT392	1	1	1	1	1	1	1	1	1	1	1	1	1	1	1	1	1	1	1	1	1	1	1	1	1	1	1	1	1	1	1	1	1	1	1	1	1	1	1	1	1	1	1	1	1	1	1	1	1
SNPT393	0	1	1	0	0	1	1	1	0	1	1	1	1	1	1	1	1	1	1	0	0	1	1	0	1	0	1	0	1	0	1	0	1	0	1	1	1	1	0	1	1	1	1	1	1	1	1	1	1
SNPT394	1	1	0	1	1	0	0	1	1	0	0	1	0	1	0	1	0	0	0	1	1	0	1	1	0	1	0	1	0	1	0	1	0	1	0	1	0	0	1	0	0	0	0	0	0	0	0	0	0
SNPT395	1	0	1	1	1	1	0	1	0	0	1	0	1	1	1	1	0	0	0	0	1	0	1	1	1	0	0	0	1	1	1	1	0	1	1	1	1	1	0	1	1	1	0	1	1	1	1	0	0
SNPT396	0	1	0	1	0	0	1	0	1	1	0	1	0	0	0	1	1	1	1	1	0	1	0	0	0	1	1	1	0	0	0	0	1	0	0	1	0	0	1	0	0	0	1	0	0	0	0	1	1
SNPT397	0	0	1	1	0	1	1	1	1	0	0	0	0	0	1	0	0	0	0	0	0	1	0	0	1	0	0	0	1	0	0	0	0	0	1	0	0	1	1	1	0	0	0	0	0	0	1	0	0
SNPT398	1	1	0	0	1	1	0	0	0	1	1	1	1	1	0	1	1	1	1	1	1	0	1	1	0	1	1	1	0	1	1	1	1	1	0	1	1	0	0	1	1	1	1	1	1	1	1	1	1
SNPT399	0	1	1	1	1	1	1	0	0	1	1	1	1	0	0	1	1	1	1	0	0	0	1	0	0	0	1	0	1	1	1	0	1	1	0	1	1	1	1	1	1	0	1	1	1	0	1	1	0
SNPT400	1	1	1	1	1	1	1	1	1	1	1	1	1	1	1	1	1	1	1	1	1	1	1	1	1	1	1	1	1	1	1	1	1	1	1	1	1	1	1	1	1	1	1	1	1	1	1	1	1
SNPT401	0	1	1	0	1	1	0	1	1	1	1	1	1	1	1	0	0	1	1	1	0	0	0	0	1	0	0	1	0	1	1	1	1	1	1	1	1	1	1	1	1	0	0	0	1	1	1	0	1
SNPT402	1	0	0	1	0	0	1	1	1	0	0	0	0	0	1	1	1	0	0	0	1	1	1	1	1	1	1	0	1	0	0	0	0	0	0	1	0	1	1	0	0	1	1	1	0	0	0	1	0
SNPT403	0	0	1	0	0	0	0	0	1	0	0	0	0	1	1	1	0	0	0	1	1	1	0	0	1	1	0	0	1	0	0	0	0	0	0	0	0	1	0	0	1	1	1	1	1	0	0	0	0
SNPT404	1	1	0	1	1	1	1	1	0	1	1	1	1	0	0	0	1	1	1	0	0	0	1	1	1	0	1	1	0	1	1	1	1	1	1	1	1	0	1	1	0	0	0	0	0	1	1	1	1
SNPT405	0	1	0	1	1	1	0	1	0	0	1	1	1	0	0	0	0	1	0	1	0	0	1	0	0	0	1	1	1	1	0	1	0	0	0	1	0	1	0	1	1	0	1	1	0	1	1	1	1
SNPT406	1	0	1	0	0	1	1	1	1	1	0	0	0	1	1	1	1	0	1	0	1	1	0	1	1	1	0	0	1	0	1	0	1	1	1	1	1	1	1	1	0	1	0	0	1	0	1	0	0
SNPT407	0	1	0	0	0	0	0	1	1	0	1	1	1	0	1	1	1	1	1	1	0	0	1	1	1	1	1	1	1	1	1	0	1	1	1	1	0	1	0	1	0	0	0	0	0	1	0	0	1
SNPT408	1	0	1	1	1	1	1	0	0	1	0	0	0	1	1	0	0	0	0	0	1	1	0	0	0	0	0	0	1	0	0	1	0	0	0	1	1	1	1	1	1	1	1	1	1	0	1	1	0
SNPT409	0	0	0	0	1	0	0	0	0	0	0	1	0	0	0	0	0	0	0	0	0	0	0	0	0	0	0	0	0	0	0	0	0	0	0	0	0	0	0	0	0	0	0	0	0	0	0	0	1
SNPT410	1	1	1	1	0	1	1	1	1	1	1	0	1	1	1	1	1	1	1	1	1	1	1	1	1	1	1	1	1	1	1	1	1	1	1	1	1	1	1	1	1	1	1	1	1	1	1	1	0
SNPT411	1	1	0	0	1	0	0	0	1	1	0	1	0	1	1	0	0	0	0	1	1	1	1	1	1	0	1	1	0	0	1	1	0	0	1	1	0	0	0	0	1	1	1	0	0	1	0	0	1
SNPT412	0	1	1	1	1	1	1	1	0	0	1	0	1	0	0	1	1	1	1	0	0	0	0	0	0	1	1	0	1	1	0	0	1	1	0	1	1	1	1	1	1	0	0	1	1	0	1	1	0
SNPT413	1	1	1	1	1	1	1	1	1	1	1	1	1	1	1	1	1	1	1	1	1	1	1	1	1	1	1	1	1	1	1	1	1	1	1	1	1	1	1	1	1	1	1	1	1	1	1	1	1
SNPT414	1	1	1	1	1	1	1	1	0	1	1	1	1	1	1	1	1	0	1	1	0	0	1	0	0	1	1	0	0	0	0	0	1	1	0	1	1	0	1	1	1	1	0	0	1	0	1	1	0
SNPT415	0	1	1	1	0	1	0	0	1	1	0	1	0	1	1	1	0	1	1	1	0	1	0	0	0	1	0	1	1	1	0	0	1	0	1	1	0	1	1	1	1	0	1	1	1	0	1	0	0
SNPT416	1	0	0	0	1	1	1	1	0	0	1	0	1	0	1	0	1	0	0	0	1	0	1	1	1	0	1	0	0	0	1	1	0	1	0	1	1	0	0	1	0	1	0	1	0	1	1	1	1
SNPT417	0	0	0	0	1	1	0	0	0	0	0	1	0	0	0	0	0	1	0	0	0	0	0	0	0	1	0	0	0	1	0	1	0	0	1	0	0	0	0	1	0	0	0	0	0	1	1	0	1
SNPT418	1	1	1	1	1	1	1	1	1	1	1	1	1	1	1	1	1	1	1	1	1	1	1	1	1	1	1	1	1	1	1	1	1	1	1	1	1	1	1	1	1	1	1	1	1	1	1	1	1
SNPT419	0	0	0	0	1	1	0	0	0	0	1	1	1	0	0	0	0	0	0	0	0	0	0	0	0	0	0	0	0	1	0	0	0	0	0	0	0	0	0	1	0	0	0	0	0	0	1	0	1
SNPT420	1	1	1	1	0	1	1	1	1	1	0	1	1	1	1	1	1	1	1	1	1	1	1	1	1	1	1	1	1	0	1	1	1	1	1	1	1	1	1	1	1	1	1	1	1	1	1	1	0
SNPT421	1	0	1	1	0	1	1	1	1	1	1	1	1	1	1	1	1	1	1	1	1	1	1	1	1	1	1	0	1	1	1	1	1	1	1	1	1	1	1	1	1	1	1	1	1	0	1	1	0
SNPT422	0	1	0	0	1	1	0	0	0	0	0	1	0	0	0	0	0	0	0	0	0	0	0	0	0	0	0	1	0	0	0	0	0	0	0	1	0	0	0	1	0	0	0	0	0	1	1	0	1
SNPT423	1	0	1	0	0	1	1	1	0	0	0	0	0	0	1	1	1	0	0	0	1	1	1	1	1	1	0	0	0	1	1	0	0	1	1	1	1	0	0	1	0	0	0	0	1	0	1	1	0
SNPT424	0	1	0	1	1	1	0	0	1	1	1	1	1	1	1	0	0	1	1	1	0	0	1	0	0	0	1	1	1	1	0	1	1	0	0	1	0	1	1	1	1	1	1	1	0	1	1	0	1
SNPT425	1	1	1	1	1	1	1	1	1	1	1	1	1	1	1	1	1	1	1	1	1	1	1	1	1	1	1	1	1	1	1	1	1	1	1	1	1	1	1	1	1	1	1	1	1	1	1	1	1
SNPT426	1	0	1	0	0	1	1	1	0	0	1	1	0	0	1	1	1	0	0	0	1	1	1	1	1	1	0	0	0	0	1	0	0	1	1	1	1	0	0	1	0	0	0	0	1	0	1	1	0
SNPT427	1	0	1	0	1	1	0	0	1	0	0	1	1	1	1	1	1	0	0	0	1	1	1	1	0	1	1	1	1	0	0	1	1	1	1	1	0	1	0	1	1	1	1	1	0	1	1	0	1
SNPT428	0	1	0	1	0	1	1	1	0	1	1	1	0	0	0	0	1	1	1	1	0	0	0	0	1	0	0	0	0	1	1	0	1	0	0	1	1	0	1	1	0	0	0	0	1	0	1	1	0
SNPT429	0	1	0	1	1	0	1	0	1	0	1	1	1	1	0	0	0	1	1	0	1	1	0	1	1	0	0	1	0	0	1	1	1	0	1	1	0	0	0	0	0	1	1	0	0	0	0	0	0
SNPT430	1	0	1	0	0	1	0	1	0	1	0	1	0	0	1	1	1	0	0	1	0	0	1	0	0	1	1	0	1	1	0	0	0	1	0	1	1	1	1	1	1	1	0	1	1	1	1	1	1
SNPT431	0	1	1	1	1	1	1	1	0	1	1	1	1	1	1	1	1	1	1	1	0	0	1	0	0	1	1	0	0	0	0	0	1	1	0	1	1	0	1	1	1	1	0	0	1	0	1	1	0
SNPT432	1	0	0	0	0	0	0	0	1	0	0	0	0	0	1	0	0	1	0	0	1	1	0	1	1	0	0	1	1	1	1	1	0	0	1	1	0	1	0	0	1	0	1	1	0	1	0	0	1
SNPT433	0	1	0	1	1	1	0	0	1	1	1	1	1	0	0	0	0	1	0	1	0	0	1	1	0	0	1	1	1	1	0	1	0	0	0	1	0	1	1	1	1	1	1	1	0	1	1	0	1
SNPT434	1	0	1	0	0	1	1	1	0	0	0	0	0	1	1	1	1	0	1	0	1	1	0	0	1	1	0	0	0	0	1	0	1	1	1	1	1	0	0	1	0	0	0	0	1	0	1	1	0
SNPT435	1	0	1	0	1	1	0	0	0	0	0	1	1	1	1	0	0	1	0	0	0	0	1	0	1	1	0	0	0	1	1	1	0	1	1	1	1	0	1	1	1	1	1	0	0	0	1	1	1
SNPT436	1	1	0	1	1	0	1	1	1	1	1	1	0	1	1	1	1	0	1	1	1	1	0	1	0	0	1	1	1	0	0	0	1	0	0	1	0	1	0	0	0	0	0	1	1	1	0	1	0
SNPT437	1	0	1	0	0	1	1	1	0	0	0	0	0	0	1	1	1	0	0	0	1	1	0	1	1	1	0	0	0	0	1	0	0	1	1	1	1	0	0	1	0	0	0	0	1	0	1	1	0
SNPT438	0	1	1	1	1	1	0	0	1	1	1	1	1	1	1	0	0	1	1	1	0	0	1	0	0	0	1	1	1	1	0	1	1	0	0	1	0	1	1	1	1	1	1	1	0	1	1	1	1
SNPT439	0	1	1	1	1	1	0	1	0	1	1	1	1	0	0	1	0	1	1	0	1	0	0	0	0	1	1	0	1	1	1	1	1	1	1	1	1	1	0	1	0	0	0	1	0	1	1	1	0
SNPT440	1	0	0	0	1	0	1	0	1	0	0	1	0	1	1	0	1	1	1	1	0	1	1	1	1	0	0	1	0	0	0	0	1	0	0	1	0	0	1	0	1	1	1	0	1	0	0	1	1
SNPT441	0	1	1	1	0	0	0	0	1	1	0	0	1	1	1	0	0	0	0	1	0	0	1	0	0	0	1	1	1	0	0	1	0	0	0	1	0	1	0	0	1	1	0	1	0	1	0	1	0
SNPT442	1	0	1	0	1	1	1	1	0	0	1	1	0	0	1	1	1	1	1	0	1	1	1	1	1	1	0	0	0	1	1	0	1	1	1	1	1	0	1	1	0	0	1	0	1	0	1	0	1
SNPT443	0	1	0	0	0	1	0	1	1	0	1	1	1	0	1	1	1	1	1	1	0	0	1	1	1	1	1	1	1	1	1	0	1	1	1	1	0	1	0	1	0	0	0	0	0	1	1	0	1
SNPT444	1	0	1	1	1	1	1	0	0	1	0	0	0	1	1	0	0	0	0	0	1	1	0	0	0	0	0	0	1	0	0	1	0	0	0	1	1	1	1	1	1	1	1	1	1	0	1	1	0
SNPT445	0	1	1	1	0	1	1	1	1	1	0	0	0	1	1	0	1	0	0	1	0	1	1	1	1	0	0	0	0	1	1	0	0	0	1	1	1	0	0	1	1	1	1	0	0	1	1	0	1
SNPT446	1	0	0	0	1	1	0	0	0	0	1	1	1	0	0	1	0	1	1	0	1	0	0	1	0	1	1	1	1	0	0	1	1	1	0	1	0	1	1	0	0	0	0	1	1	0	0	1	0
SNPT447	0	1	0	1	0	0	1	0	1	1	1	1	1	0	1	1	0	1	0	1	0	0	1	1	0	1	1	0	1	1	1	0	0	1	1	1	0	1	0	0	1	0	1	1	0	1	1	1	0
SNPT448	1	0	1	0	1	1	0	1	0	0	0	1	0	1	1	0	1	0	1	0	1	1	0	0	1	0	1	1	0	0	1	1	1	0	0	1	1	0	1	1	1	1	0	0	1	0	1	0	1
SNPT449	0	1	1	1	0	1	1	1	1	1	0	0	0	1	1	0	1	0	0	1	0	1	1	1	1	0	0	0	0	1	1	0	0	0	1	1	1	0	0	1	1	1	1	0	0	1	1	0	1
SNPT450	1	0	0	0	1	0	0	0	0	0	1	1	1	0	0	1	0	1	1	1	1	0	0	1	0	1	1	1	1	0	0	1	1	1	0	1	0	1	1	0	0	0	0	1	1	0	0	1	0
SNPT451	1	0	1	0	1	0	0	1	0	0	1	0	0	1	0	1	0	0	0	1	1	0	1	0	0	1	1	1	0	1	0	1	0	1	1	1	0	0	1	0	0	0	0	1	1	0	0	0	1
SNPT452	0	1	1	1	0	1	1	1	1	1	0	1	1	1	1	0	1	1	1	0	0	1	0	1	1	0	0	0	1	0	1	0	1	0	0	1	1	1	0	1	1	1	1	0	0	1	1	1	0
SNPT453	0	0	0	0	1	0	0	0	0	0	0	1	1	0	0	0	0	1	0	0	0	0	0	0	0	0	0	1	0	0	0	1	0	0	0	0	0	0	0	0	0	0	0	0	0	0	0	0	0
SNPT454	1	1	1	1	0	1	1	1	1	1	1	0	0	1	1	1	1	0	1	1	1	1	1	1	1	1	1	0	1	1	1	0	1	1	1	1	1	1	1	1	1	1	1	1	1	1	1	1	1
SNPT455	0	1	0	1	1	1	1	0	1	0	1	1	0	0	1	1	1	0	0	1	0	1	0	1	0	0	1	1	1	0	0	0	0	0	0	1	0	1	0	1	0	0	0	1	1	1	1	0	0
SNPT456	1	0	1	1	1	1	0	1	0	1	0	0	1	1	1	0	1	1	1	0	1	0	1	0	1	1	0	0	0	1	1	1	1	1	1	1	1	0	1	1	1	1	1	0	0	0	1	1	1
SNPT457	0	1	1	1	0	1	0	1	1	1	0	0	1	1	1	0	0	0	0	1	0	0	1	0	0	0	1	1	1	0	0	1	0	1	1	1	0	1	0	0	1	1	0	1	1	1	0	1	0
SNPT458	1	0	1	0	1	1	1	0	0	0	1	1	0	0	1	1	1	1	1	0	1	1	0	1	1	1	0	0	0	1	1	0	1	0	1	1	1	0	1	1	0	0	1	0	0	0	1	0	1
SNPT459	0	1	0	1	1	0	0	0	1	1	0	1	1	1	1	0	0	1	0	1	0	0	1	0	1	0	1	1	1	0	0	1	0	0	0	1	0	1	0	0	1	1	0	1	0	1	0	1	0
SNPT460	1	0	1	1	1	1	1	1	0	0	1	1	1	0	1	1	1	0	1	0	1	1	0	1	0	1	0	0	0	1	1	0	1	1	1	1	1	0	1	1	0	0	1	0	1	0	1	0	1
SNPT461	1	1	0	1	1	1	1	0	1	1	1	1	1	1	1	0	0	1	1	1	0	0	1	0	0	0	1	1	1	1	0	1	1	1	0	1	0	1	1	1	1	1	1	1	0	1	1	1	1
SNPT462	1	0	1	0	1	1	1	1	0	1	0	0	0	0	1	1	1	0	0	0	1	1	1	1	1	1	0	0	0	0	1	0	0	1	1	1	1	0	0	1	0	0	0	0	1	0	1	1	0
SNPT463	0	1	0	1	1	1	1	1	1	0	1	0	0	1	1	0	0	0	1	0	1	1	0	1	1	0	0	1	0	0	1	1	1	0	1	1	1	0	1	1	0	0	1	0	0	0	1	0	0
SNPT464	1	0	1	0	0	1	0	0	0	1	0	1	1	0	1	1	1	1	0	1	0	0	1	0	0	1	1	0	1	1	0	0	0	1	0	1	0	1	1	1	1	1	0	1	1	1	1	1	1
SNPT465	1	-	1	-	0	1	1	1	-	1	0	0	-	1	1	1	1	-	1	-	1	1	-	-	1	1	-	1	-	-	1	0	1	-	1	1	1	-	1	1	-	1	-	-	1	-	1	-	0
SNPT466	0	-	0	-	1	1	0	0	-	0	1	1	-	0	0	0	0	-	0	-	0	0	-	-	0	0	-	1	-	-	0	1	0	-	0	0	0	-	0	1	-	0	-	-	0	-	1	-	1
SNPT467	1	0	0	1	1	1	1	1	0	0	0	1	0	0	1	1	1	1	0	0	1	1	1	1	0	1	1	0	1	1	0	1	0	0	1	1	0	1	1	1	0	1	1	1	0	1	1	1	1
SNPT468	0	1	1	1	0	1	0	0	1	1	1	0	1	1	1	0	0	0	1	1	0	0	0	0	1	0	0	1	0	0	1	0	1	1	1	1	1	0	0	1	1	0	0	0	1	0	1	0	0
SNPT469	1	1	1	1	1	1	1	1	1	1	1	1	1	1	1	1	1	1	1	1	1	1	1	1	1	1	1	1	1	1	1	1	1	1	1	1	1	1	1	1	1	1	1	1	1	1	1	1	1
SNPT470	0	1	1	0	1	1	1	0	1	1	1	1	1	1	1	0	1	1	0	1	0	0	0	0	1	0	0	1	1	1	1	1	0	1	1	1	1	1	0	1	1	0	0	0	1	1	1	1	1
SNPT471	1	0	0	1	1	0	0	0	1	0	1	0	0	0	0	0	0	1	0	0	1	1	1	1	1	0	0	1	1	1	1	1	0	1	1	1	0	1	0	0	1	0	0	1	1	1	0	0	0
SNPT472	0	1	1	0	1	1	1	1	0	1	0	1	1	1	1	1	1	0	1	1	0	0	0	0	0	1	1	1	0	0	0	0	1	0	0	1	1	0	1	1	0	1	1	0	0	0	1	1	1
SNPT473	0	1	0	1	1	0	0	1	1	1	0	0	1	1	1	0	0	0	0	1	0	0	1	0	0	0	1	1	1	0	0	1	0	1	0	1	0	1	0	0	1	1	0	1	1	1	0	1	0
SNPT474	1	0	1	0	1	1	1	0	0	1	1	1	0	0	1	1	1	1	1	0	1	1	0	1	1	1	0	0	0	1	1	0	1	0	1	1	1	0	1	1	0	0	1	0	0	0	1	0	1
SNPT475	1	0	0	1	0	1	0	0	0	0	1	0	0	1	1	0	1	0	0	0	1	0	1	0	0	0	0	1	0	1	1	0	0	1	0	1	1	0	1	1	0	1	1	0	1	0	1	1	1
SNPT476	0	1	1	0	1	1	1	1	1	1	0	1	1	0	0	1	1	1	1	1	0	1	0	1	1	1	1	0	1	0	0	1	1	0	1	1	0	1	0	1	1	0	1	1	0	1	1	0	0
SNPT477	1	1	1	1	1	1	1	1	1	1	1	1	0	1	1	1	1	0	1	1	1	1	1	1	1	1	1	0	1	0	1	0	1	1	1	1	1	1	1	1	1	1	1	1	1	1	1	1	0
SNPT478	0	0	0	0	1	1	0	0	0	0	1	1	1	0	0	0	0	1	0	0	1	0	0	0	1	0	0	1	1	1	0	1	0	0	0	0	0	1	0	1	0	0	0	0	0	1	1	0	1
SNPT479	0	1	0	0	0	0	0	0	0	0	1	1	1	0	0	0	0	1	0	0	0	0	0	0	0	0	0	0	0	0	0	0	0	0	0	1	0	0	0	0	0	0	0	0	0	0	0	0	0
SNPT480	1	0	1	1	1	1	1	1	1	1	0	1	0	1	1	1	1	0	1	1	1	1	1	1	1	1	1	1	1	1	1	1	1	1	1	1	1	1	1	1	1	1	1	1	1	1	1	1	1
SNPT481	1	0	1	0	1	1	1	1	0	0	1	1	1	0	1	1	1	1	1	0	1	1	0	1	1	1	0	0	0	1	1	0	1	1	1	1	1	0	1	1	0	0	1	0	1	0	1	0	1
SNPT482	0	1	0	1	0	0	0	0	1	1	0	0	1	1	0	0	0	0	0	1	0	0	1	0	0	0	1	1	1	0	0	1	0	0	0	1	1	1	0	0	1	1	0	1	0	1	0	1	0
SNPT483	0	1	1	1	1	1	1	1	0	1	1	1	1	1	1	1	1	0	1	1	0	0	1	0	0	1	1	0	0	0	0	1	1	1	0	1	1	0	1	1	1	1	0	0	1	0	1	1	0
SNPT484	1	0	0	0	0	0	0	0	1	0	0	0	0	0	0	0	0	1	0	0	1	1	0	1	1	0	0	1	1	1	1	1	0	0	1	1	0	1	0	0	1	0	1	1	0	1	0	0	1
SNPT485	1	0	0	1	1	1	1	1	0	0	1	1	1	1	1	1	0	1	1	1	1	1	1	1	0	1	1	0	0	1	0	1	1	1	0	1	0	0	1	1	1	1	1	1	0	1	1	1	1
SNPT486	0	1	1	0	0	1	0	0	1	1	1	0	1	0	1	0	1	0	0	1	0	0	0	0	1	0	0	1	1	0	1	0	0	1	1	1	1	1	0	1	0	0	0	0	1	0	1	0	0
SNPT487	1	0	0	0	1	1	0	0	0	0	1	1	0	0	0	0	0	1	0	0	0	0	0	0	0	0	0	0	0	1	0	1	0	0	0	0	0	0	0	1	0	0	0	0	0	1	0	0	1
SNPT488	1	1	1	1	0	1	1	1	1	1	1	0	1	1	1	1	1	0	1	1	1	1	1	1	1	1	1	1	1	0	1	0	1	1	1	1	1	1	1	1	1	1	1	1	1	0	1	1	0
SNPT489	1	0	0	1	1	1	1	1	0	0	0	1	0	0	1	1	0	1	1	0	1	1	1	1	0	1	1	0	0	1	0	1	1	1	0	1	0	0	1	1	1	1	1	1	0	1	1	0	1
SNPT490	0	1	1	0	0	1	0	0	1	1	1	0	1	1	1	0	1	0	0	1	0	0	0	0	1	0	0	1	1	0	1	0	0	1	1	1	1	1	0	1	0	0	0	0	1	0	1	1	0
SNPT491	1	0	0	1	1	1	1	1	1	1	1	1	1	0	1	0	1	0	1	1	1	0	0	0	0	0	1	1	0	1	1	1	1	1	1	1	1	0	1	1	0	1	0	1	0	1	1	1	1
SNPT492	0	1	1	0	0	1	0	0	0	0	0	1	0	1	1	1	0	1	0	0	0	1	1	1	1	1	0	0	1	0	0	0	0	0	0	1	0	1	0	1	1	0	1	0	1	0	1	0	0
SNPT493	0	1	0	1	0	0	0	0	1	0	1	1	0	1	1	1	0	1	1	0	1	1	1	1	1	1	0	0	1	0	0	1	0	0	0	1	0	1	0	0	1	0	1	0	1	0	0	0	0
SNPT494	1	0	1	0	1	1	1	1	1	1	1	1	1	0	0	0	1	0	1	1	0	0	0	0	0	0	1	1	0	1	1	1	1	1	1	1	1	0	1	1	0	1	0	1	0	1	1	1	1
SNPT495	0	1	1	0	1	1	0	0	1	0	0	1	0	1	1	1	0	0	0	0	1	1	0	0	0	1	0	0	0	1	0	1	0	1	0	1	0	0	0	1	1	1	1	1	1	1	1	1	-
SNPT496	1	0	0	1	0	1	1	1	0	1	1	1	1	0	0	0	1	1	1	1	0	0	1	1	1	0	1	1	1	0	1	0	1	1	1	1	1	1	1	1	0	0	0	0	0	0	1	0	-
SNPT497	1	1	1	1	1	1	1	1	1	1	1	1	1	1	1	1	1	1	1	1	1	1	1	1	1	1	1	1	1	1	1	1	1	1	1	1	1	1	1	1	1	1	1	1	1	1	1	1	1
SNPT498	1	0	1	0	1	1	1	0	0	1	1	1	0	1	0	0	1	1	0	0	1	0	0	1	0	0	0	0	1	0	0	0	0	0	0	1	0	1	0	1	0	1	1	0	1	0	1	1	1
SNPT499	1	0	0	1	0	0	1	0	0	0	0	0	0	0	1	1	0	0	1	0	0	1	1	1	0	1	1	0	1	0	0	0	1	1	0	1	0	1	1	0	1	1	1	1	0	0	0	1	0
SNPT500	0	1	1	0	1	1	0	1	1	1	1	1	1	1	1	0	1	1	0	1	1	0	0	0	1	0	0	1	1	1	1	1	0	1	1	1	1	1	0	1	0	0	0	0	1	1	1	0	1
SNPT501	0	1	1	0	1	1	1	1	0	1	0	1	0	1	1	1	1	1	1	1	0	0	0	0	0	1	1	1	0	0	0	0	1	0	0	1	1	0	1	1	0	1	1	0	0	0	1	1	1
SNPT502	1	0	0	1	1	0	0	0	1	0	1	0	1	0	0	0	0	0	0	0	1	1	1	1	1	0	0	0	1	1	1	1	0	1	1	1	0	1	0	0	1	0	0	1	1	1	0	0	0
SNPT503	1	0	1	0	1	1	0	0	0	0	0	0	1	1	1	0	0	1	0	0	0	0	1	0	1	1	0	0	0	1	1	1	0	1	1	1	1	0	1	1	1	1	1	0	0	0	1	1	1
SNPT504	0	1	0	1	0	0	1	1	1	1	1	1	0	0	1	1	1	0	1	1	1	1	0	1	0	0	1	1	1	0	0	0	1	0	0	1	0	1	0	0	0	0	0	1	1	1	0	0	0
SNPT505	0	1	0	1	1	1	0	0	0	0	1	1	1	0	0	0	0	0	0	0	1	0	1	0	0	1	0	0	1	1	0	1	0	0	1	1	0	1	1	1	0	0	0	1	0	1	1	1	0
SNPT506	1	0	1	0	0	1	1	1	1	1	0	1	0	1	1	1	1	1	1	1	0	1	0	1	1	0	1	1	1	0	1	0	1	1	0	1	1	1	0	1	1	1	1	0	1	0	1	0	1
SNPT507	1	0	1	1	1	1	1	1	1	1	1	0	1	0	1	1	1	0	0	0	0	0	1	1	0	0	1	1	1	0	1	0	0	0	0	1	0	1	1	1	1	1	1	1	0	1	1	0	1
SNPT508	0	1	0	0	0	0	0	0	0	0	0	1	0	1	0	0	0	1	1	1	1	1	0	0	1	1	0	0	0	1	0	1	1	1	1	1	1	0	0	0	0	0	0	0	1	0	0	1	0
SNPT509	1	1	1	1	1	1	1	1	1	1	1	1	1	1	1	1	1	1	1	1	1	1	1	1	1	1	1	1	1	1	1	1	1	1	1	1	1	1	1	1	1	1	1	1	1	1	1	1	1
SNPT510	1	1	0	1	1	1	1	0	1	1	1	1	1	1	1	0	0	1	1	1	0	0	0	1	1	0	0	1	1	1	0	1	1	1	1	1	1	1	0	1	1	1	0	0	1	1	1	0	1
SNPT511	0	1	1	1	1	1	1	1	1	0	1	1	1	0	1	1	0	1	0	1	0	1	0	0	1	1	1	1	1	1	1	1	0	1	1	1	1	1	1	1	1	0	0	1	0	1	1	0	1
SNPT512	1	0	1	0	0	1	0	0	0	1	0	0	0	1	1	0	1	0	1	0	1	0	1	1	0	0	0	0	0	0	0	0	1	0	0	1	0	0	1	1	0	1	1	0	1	0	1	1	0
SNPT513	0	1	0	0	1	1	1	1	1	0	1	1	1	0	1	1	1	0	1	1	0	0	1	1	1	1	0	1	1	1	1	0	1	0	1	1	0	1	0	1	0	0	0	0	1	1	1	0	1
SNPT514	1	0	1	1	0	1	1	0	0	1	0	1	0	1	1	0	1	1	0	1	1	1	0	0	0	0	1	0	1	0	0	1	0	1	0	1	1	1	1	1	1	1	1	1	0	0	1	1	0
SNPT515	0	1	-	0	1	-	0	0	-	0	-	-	-	-	-	-	0	-	0	0	-	-	0	0	0	-	0	-	0	1	0	1	0	0	0	1	0	0	0	-	-	-	-	-	-	1	-	-	1
SNPT516	1	1	-	1	0	-	1	1	-	1	-	-	-	-	-	-	1	-	1	1	-	-	1	1	1	-	1	-	1	0	1	1	1	1	1	1	1	1	1	-	-	-	-	-	-	0	-	-	0
SNPT517	0	0	1	0	0	1	0	0	0	1	0	0	0	1	1	1	0	0	1	0	0	0	0	0	0	1	0	0	1	0	0	0	1	0	0	0	0	1	1	1	1	0	1	1	1	0	1	0	0
SNPT518	1	1	0	1	1	1	1	1	1	0	1	1	1	0	1	0	1	1	0	1	1	1	1	1	1	0	1	1	0	1	1	1	0	1	1	1	1	0	1	1	0	1	0	1	0	1	1	1	1
SNPT519	1	0	1	0	1	1	1	0	0	0	1	1	0	0	1	1	1	1	1	0	1	1	0	1	1	1	0	0	0	1	1	0	1	0	1	1	1	0	1	1	0	0	1	0	0	0	1	0	1
SNPT520	0	1	0	1	0	0	0	1	1	1	0	0	1	1	1	0	0	0	0	1	0	0	1	0	0	0	1	1	1	0	0	1	0	1	0	1	0	1	0	0	1	1	0	1	1	1	0	1	0
SNPT521	0	0	0	1	0	0	1	1	1	1	0	0	0	1	1	0	1	0	0	1	0	0	1	1	0	0	0	0	1	0	1	0	0	0	1	0	1	0	1	0	0	0	1	0	0	0	0	0	0
SNPT522	1	1	1	0	1	1	0	0	0	0	1	1	1	0	1	1	0	1	1	0	1	1	0	0	1	1	1	1	1	1	0	1	1	1	0	1	0	1	0	1	1	1	0	1	1	1	1	1	1
SNPT523	0	1	1	1	1	1	1	1	0	1	1	1	1	1	1	1	1	0	1	1	0	0	1	0	0	1	1	0	0	0	0	0	1	1	0	1	1	0	1	1	1	1	0	0	1	0	1	1	0
SNPT524	1	0	0	0	0	0	0	0	1	0	0	0	0	0	1	0	0	1	0	0	1	1	0	1	1	0	0	1	1	1	1	1	0	0	1	1	0	1	0	0	0	0	1	1	0	1	0	0	1
SNPT525	0	1	0	1	1	1	0	1	1	0	1	1	1	0	1	1	0	1	0	1	0	1	1	0	1	1	1	1	1	1	1	1	0	1	1	1	1	1	1	1	1	0	0	1	0	1	1	0	1
SNPT526	1	0	1	0	1	1	1	0	0	1	1	0	1	1	1	0	1	0	1	0	1	0	1	1	0	0	0	0	1	0	1	0	1	0	0	1	0	1	0	1	0	1	1	0	1	1	1	1	0
SNPT527	0	1	1	1	0	1	1	1	0	1	1	1	0	0	1	1	1	1	1	0	0	1	0	0	1	0	1	0	0	0	1	0	1	0	0	1	1	0	0	1	1	1	1	1	1	1	1	1	0
SNPT528	1	0	0	1	1	0	0	0	1	0	0	1	1	1	0	0	0	0	0	1	1	0	1	1	0	1	0	1	1	1	0	1	0	1	1	1	0	1	1	0	0	0	0	0	0	0	0	0	1
SNPT529	1	0	1	0	0	1	0	0	0	0	0	1	0	0	1	1	1	1	1	1	0	1	1	1	0	1	1	0	1	1	0	1	1	0	0	1	0	1	1	1	1	1	1	1	1	1	1	1	1
SNPT530	0	1	0	1	1	1	1	1	1	1	1	1	1	1	0	0	0	0	0	0	1	0	0	0	1	0	0	1	0	0	1	0	0	1	1	1	1	0	0	1	0	0	0	0	0	0	1	0	0
SNPT531	1	1	1	1	1	1	1	1	1	1	1	1	1	1	1	1	1	1	1	1	1	1	1	1	1	1	1	1	1	1	1	1	1	1	1	1	1	1	1	1	1	1	1	1	1	1	1	1	1
SNPT532	0	0	1	0	0	1	0	1	0	0	0	0	0	1	1	1	0	0	1	0	1	0	0	0	0	1	0	0	1	0	0	0	1	0	1	0	1	1	0	1	1	0	1	0	1	0	1	0	0
SNPT533	0	1	0	0	1	0	0	0	0	0	0	0	0	0	0	0	0	0	0	0	0	0	0	0	0	0	0	0	0	0	0	0	0	0	0	1	0	0	0	0	0	0	0	0	1	0	0	0	0
SNPT534	1	0	1	1	0	1	1	1	1	1	1	1	1	1	1	1	1	1	1	1	1	1	1	1	1	1	1	1	1	1	1	1	1	1	1	1	1	1	1	1	1	1	1	1	1	1	1	1	1
SNPT535	0	1	1	1	1	1	1	1	0	1	1	1	1	1	1	1	1	0	1	1	0	0	1	0	0	1	1	0	0	0	0	0	1	1	0	1	1	0	1	1	1	1	0	0	1	0	1	1	0
SNPT536	1	0	0	0	0	0	0	0	1	0	0	0	0	0	1	0	0	1	0	0	1	1	0	1	1	0	0	1	1	1	1	1	0	0	1	1	0	1	0	0	1	0	1	1	0	1	0	0	1
SNPT537	1	0	0	0	0	0	0	0	0	0	0	0	1	0	0	1	0	0	1	0	1	0	0	0	1	1	1	0	1	0	0	0	1	1	0	1	0	1	0	0	0	0	0	1	1	0	0	1	0
SNPT538	0	1	1	1	1	1	1	1	1	1	1	1	1	1	1	0	1	1	0	1	0	1	1	1	0	0	0	1	0	1	1	1	0	0	1	1	1	0	1	1	1	1	1	0	0	1	1	0	1
SNPT539	0	1	1	1	1	1	0	0	0	0	0	0	0	1	1	1	0	1	1	1	1	1	1	1	0	1	1	1	1	0	0	0	1	1	1	1	0	1	0	1	1	0	0	1	1	1	1	0	1
SNPT540	1	0	0	0	0	0	1	1	1	1	1	1	1	0	0	0	1	0	0	0	0	1	0	0	1	1	0	0	0	1	1	1	0	0	0	1	1	0	1	0	0	1	1	0	0	0	0	1	0
SNPT541	1	1	1	1	1	1	1	1	1	1	1	1	1	1	1	1	1	1	1	1	1	1	1	1	1	1	1	1	1	1	1	1	1	1	1	1	1	1	1	1	1	1	1	1	1	1	1	1	1
SNPT542	1	0	0	1	1	0	0	0	0	0	0	1	0	1	0	1	0	0	0	1	1	0	1	1	0	1	0	1	0	1	0	1	0	1	0	1	0	0	1	0	0	0	0	0	0	0	0	0	0
SNPT543	1	1	1	1	0	1	0	1	1	1	0	1	1	1	1	0	1	1	1	1	0	1	0	1	1	0	0	0	0	0	1	0	1	0	1	1	1	0	0	1	1	1	1	0	0	1	1	1	0
SNPT544	1	0	0	0	1	0	1	0	0	0	1	0	0	0	0	1	0	0	0	0	1	0	1	0	1	1	1	1	1	1	0	1	0	1	1	1	0	1	1	0	0	0	0	1	1	0	0	0	1
SNPT545	1	1	1	1	1	1	1	1	1	1	1	1	1	1	1	1	1	1	1	1	1	1	1	1	1	1	1	1	1	1	1	1	1	1	1	1	1	1	1	1	1	1	1	1	1	1	1	1	1
SNPT546	0	1	0	1	1	1	1	1	1	1	1	0	1	1	0	0	0	0	0	0	1	0	0	1	1	0	0	1	1	0	1	0	1	1	1	1	1	1	0	1	0	0	0	0	0	0	1	0	0
SNPT547	1	0	1	0	1	1	1	0	0	0	1	1	1	0	1	1	1	1	1	0	1	1	0	1	1	1	0	0	0	1	1	0	1	0	1	1	1	0	1	1	0	0	1	1	0	0	1	0	1
SNPT548	0	1	0	1	0	0	0	1	1	1	0	0	1	1	0	0	0	0	0	1	0	0	1	0	0	1	1	1	1	0	0	1	0	1	0	1	0	1	0	0	1	1	0	1	1	1	0	1	0
SNPT549	1	0	0	0	1	0	1	0	1	0	0	1	0	1	1	0	1	1	1	1	0	1	0	1	1	0	0	1	0	0	0	0	1	0	0	1	0	0	0	0	1	1	1	0	1	0	0	0	1
SNPT550	0	1	1	1	1	1	0	1	0	1	1	1	1	0	0	1	0	0	0	0	1	0	1	0	0	1	1	0	1	1	1	1	0	1	1	1	1	1	1	1	0	0	0	1	0	1	1	1	0
SNPT551	1	0	1	0	0	1	0	0	0	0	0	1	0	0	1	1	1	1	1	1	0	1	1	1	0	1	1	0	0	1	0	1	1	1	0	1	0	0	1	1	1	1	1	1	1	1	1	0	1
SNPT552	0	1	0	1	1	1	1	1	1	1	1	0	1	1	0	0	0	0	0	0	1	0	0	0	1	0	0	1	1	0	1	0	0	0	1	1	1	1	0	1	0	0	0	0	0	0	1	1	0
SNPT553	1	1	1	1	1	1	1	1	1	1	1	1	1	1	1	1	1	1	1	1	1	1	1	1	1	1	1	1	1	1	1	1	1	1	1	1	1	1	1	1	1	1	1	1	1	1	1	1	1
SNPT554	0	1	0	1	1	1	1	1	1	0	1	1	0	0	1	1	1	0	1	1	1	1	0	1	0	0	1	1	1	0	1	0	1	0	0	1	0	1	0	1	0	0	0	0	1	1	1	1	0
SNPT555	1	0	1	0	1	1	1	0	1	0	1	1	0	0	1	1	1	1	1	0	1	1	0	1	1	1	0	0	0	1	1	0	1	0	0	1	1	1	0	1	0	0	1	0	0	0	1	1	1
SNPT556	0	1	0	1	0	0	0	1	1	1	0	0	1	1	1	0	0	0	0	1	0	0	1	0	0	0	1	1	1	0	0	1	0	1	1	1	0	1	1	0	1	1	0	1	1	1	0	1	0
SNPT557	1	1	1	1	1	1	1	1	1	1	1	0	1	1	1	1	1	0	1	1	1	1	1	1	1	1	1	1	1	1	1	1	1	1	1	1	1	1	1	1	1	1	1	1	1	0	1	1	1
SNPT558	0	0	0	0	1	1	0	0	0	0	0	1	0	0	0	0	0	1	0	0	0	0	0	0	0	0	0	0	0	0	0	0	0	0	0	0	0	0	0	1	0	0	0	0	0	1	1	0	0
SNPT559	-	0	0	1	1	1	0	-	0	0	1	1	0	0	0	-	-	-	0	0	-	-	1	-	0	-	-	0	-	1	-	0	0	1	0	0	0	0	-	1	0	-	-	-	0	-	1	-	1
SNPT560	-	1	1	0	0	1	1	-	1	1	1	0	1	1	1	-	-	-	1	1	-	-	0	-	1	-	-	1	-	0	-	1	1	1	1	1	1	1	-	1	1	-	-	-	1	-	1	-	0
SNPT561	0	1	0	1	1	1	1	0	1	0	1	1	1	0	0	0	0	1	1	1	1	0	0	1	0	0	0	1	0	1	1	1	1	0	1	1	0	0	0	1	1	0	1	0	1	1	1	0	1
SNPT562	1	0	1	0	0	1	1	1	0	1	0	0	0	1	1	1	1	0	0	0	0	1	1	0	1	1	1	0	1	0	0	0	0	1	0	1	1	1	1	1	0	1	0	1	0	0	1	1	0
SNPT563	0	0	0	0	0	0	0	0	0	0	0	1	0	0	0	0	0	1	0	0	0	0	0	0	0	0	0	0	0	1	0	1	0	0	0	0	0	0	0	0	0	0	0	0	0	1	0	0	1
SNPT564	1	1	1	1	1	1	1	1	1	1	1	0	1	1	1	1	1	0	1	1	1	1	1	1	1	1	1	1	1	0	1	0	1	1	1	1	1	1	1	1	1	1	1	1	1	0	1	1	0
SNPT565	1	1	1	1	1	1	1	1	1	0	1	1	1	0	0	1	1	1	1	1	1	1	0	1	0	0	1	1	1	1	0	1	1	0	0	1	0	1	1	1	0	1	0	1	0	1	1	0	1
SNPT566	1	0	1	0	0	1	0	0	0	1	0	0	0	1	1	0	0	0	0	0	0	0	1	0	1	1	0	0	0	0	1	0	1	1	1	1	1	0	1	1	1	0	1	0	1	0	1	1	0
SNPT567	0	0	0	0	1	1	0	0	1	0	1	1	0	0	1	0	0	0	0	0	0	0	0	0	0	0	0	0	0	1	0	0	0	0	0	0	0	0	0	1	0	0	0	0	0	0	0	0	1
SNPT568	1	1	1	1	0	1	1	1	1	1	0	0	1	1	1	1	1	1	1	1	1	1	1	1	1	1	1	1	1	0	1	1	1	1	1	1	1	1	1	1	1	1	1	1	1	1	1	1	0
SNPT569	1	0	1	0	1	1	1	1	0	0	1	1	0	1	1	1	1	0	1	0	1	1	0	0	1	1	0	1	0	1	1	0	1	1	1	1	1	0	0	1	0	0	0	0	1	0	1	1	1
SNPT570	0	1	0	1	0	0	0	0	1	1	0	0	1	0	1	0	0	1	0	1	0	0	1	1	0	0	1	0	1	0	0	1	0	0	0	1	0	1	1	0	1	1	1	1	0	1	0	0	0
SNPT571	1	1	0	1	1	1	1	1	0	1	1	1	1	0	0	0	1	1	1	1	0	0	1	1	1	0	1	1	1	1	1	1	1	1	1	1	1	1	1	1	0	0	0	0	0	1	1	0	1
SNPT572	0	0	1	1	0	1	0	0	1	0	0	0	0	1	1	1	0	0	0	0	1	1	0	0	0	1	0	0	0	0	0	0	0	0	0	0	0	0	0	1	1	1	1	1	1	0	1	1	0
SNPT573	1	0	0	1	1	1	1	1	0	1	0	1	1	1	1	1	1	1	0	0	1	1	1	1	0	1	1	0	1	1	0	1	1	0	0	1	0	1	1	1	0	1	1	1	0	1	1	1	1
SNPT574	0	1	1	0	0	1	0	0	1	1	1	0	1	1	1	0	0	0	1	1	0	0	0	0	1	0	0	1	0	1	1	0	1	1	1	1	1	1	0	1	1	0	0	0	1	0	1	0	0
SNPT575	1	0	1	0	0	1	0	0	0	0	0	1	1	0	1	1	1	1	1	1	1	1	1	1	0	1	1	0	0	1	0	1	1	0	0	1	0	0	1	1	1	1	1	1	1	1	1	1	1
SNPT576	0	1	0	1	1	1	1	1	1	1	1	0	1	1	0	0	0	0	0	0	1	0	0	1	1	0	0	1	1	0	1	0	0	1	1	1	1	1	0	1	0	0	0	0	0	0	1	0	0
SNPT577	0	1	0	1	0	1	0	1	0	0	1	1	1	0	0	1	0	0	0	1	1	1	1	0	1	1	1	0	1	1	1	1	0	0	1	1	0	1	1	1	1	0	0	1	0	1	1	1	0
SNPT578	1	0	1	0	1	1	1	0	1	1	0	0	0	1	1	0	1	1	1	0	0	0	0	1	0	0	0	1	1	0	0	0	1	1	0	1	1	1	0	1	0	1	1	0	1	0	1	0	1
SNPT579	1	1	0	1	1	1	1	1	1	1	1	1	0	1	1	1	1	1	1	1	1	1	1	1	0	1	1	1	1	0	1	1	1	1	1	1	1	1	1	1	1	1	1	1	1	1	1	0	0
SNPT580	0	1	1	0	1	1	0	1	1	1	1	1	1	1	1	0	1	1	0	1	0	0	0	0	1	0	0	1	1	1	1	1	0	1	1	1	1	1	0	1	1	0	0	0	1	1	1	1	1
SNPT581	1	0	0	1	1	0	0	0	1	0	0	1	1	1	0	0	0	0	0	1	1	0	1	1	0	1	0	1	1	1	0	1	0	1	0	1	0	1	1	0	0	0	0	0	1	0	0	0	1
SNPT582	0	1	1	0	0	1	1	1	0	1	1	1	0	0	1	1	1	1	1	0	0	1	0	0	1	0	1	0	0	0	1	0	1	0	1	1	1	0	0	1	1	1	1	1	0	1	1	1	0
SNPT583	1	0	0	1	1	1	1	0	0	1	1	1	0	1	0	0	1	1	1	1	0	1	1	1	1	0	1	1	1	0	0	0	1	1	0	1	0	1	0	1	0	0	1	1	1	0	1	0	0
SNPT584	0	1	1	1	1	1	0	1	1	0	0	1	1	0	1	1	0	0	0	1	1	0	0	0	0	1	1	0	0	1	1	1	0	0	1	1	1	0	1	1	1	1	0	0	0	1	1	1	1
SNPT585	1	0	0	0	1	0	0	1	1	1	0	0	0	0	1	1	1	0	0	1	1	1	1	1	1	1	0	1	1	1	0	0	0	0	0	1	1	1	1	1	1	1	0	0	1	1	1	1	1
SNPT586	0	1	1	1	0	1	1	0	0	0	1	1	1	1	1	0	0	1	1	0	0	0	0	0	0	1	1	0	0	0	1	1	1	1	1	1	0	0	0	1	0	1	1	1	0	0	1	0	0
SNPT587	1	0	0	0	1	0	1	1	1	1	1	1	1	0	1	0	1	0	0	0	0	1	0	1	1	1	0	0	0	1	1	1	0	0	0	1	1	1	1	0	0	1	1	0	0	0	0	1	0
SNPT588	0	1	1	1	0	1	0	0	0	0	0	1	0	1	1	1	0	1	1	1	1	0	1	1	0	0	1	1	1	0	0	0	1	1	1	1	0	1	0	1	1	0	0	1	1	1	1	0	1
SNPT589	1	1	1	1	1	1	0	1	0	0	1	0	1	0	1	0	0	0	1	1	1	0	1	1	1	0	0	0	1	1	1	1	0	1	0	1	1	1	0	1	1	0	0	1	1	1	1	0	0
SNPT590	0	1	0	0	0	0	1	0	1	1	0	1	0	1	1	1	1	1	1	0	0	1	0	0	0	1	1	1	0	0	0	0	1	0	1	1	0	0	1	0	0	1	1	0	0	0	0	1	1
SNPT591	1	0	1	0	1	1	1	1	0	1	1	1	1	0	1	0	1	0	1	0	0	1	1	1	0	0	1	1	0	1	1	1	1	1	1	1	1	0	1	1	0	1	0	1	0	1	1	1	0
SNPT592	0	1	0	1	0	0	0	0	1	0	0	1	0	1	1	1	0	1	0	1	1	0	0	0	1	1	0	0	1	0	0	0	0	0	0	1	0	1	0	0	1	0	1	0	1	0	0	0	1
SNPT593	0	1	1	1	1	1	0	0	1	0	1	1	1	1	1	0	0	1	0	1	1	0	1	0	1	0	1	1	1	1	1	1	0	0	1	1	0	1	0	1	1	1	1	0	0	1	1	1	1
SNPT594	1	0	0	0	1	1	1	1	0	1	1	0	0	0	0	1	1	0	1	0	0	1	1	1	1	1	0	0	0	0	0	0	1	1	0	1	1	1	1	1	0	1	0	1	1	0	1	0	0
SNPT595	1	1	1	1	0	1	0	0	1	0	1	0	0	1	1	1	1	0	0	0	1	0	1	0	1	0	1	1	1	0	1	0	0	1	1	1	1	1	0	1	0	1	0	0	0	1	1	1	0
SNPT596	0	1	0	0	1	0	1	1	0	1	0	1	1	0	1	0	0	1	1	1	0	1	0	1	1	1	0	0	0	1	0	1	1	0	0	1	0	0	1	0	1	0	1	1	1	0	0	0	1
SNPT597	1	0	1	1	1	1	0	1	0	1	0	1	0	1	1	1	1	0	1	0	1	1	0	0	1	1	0	1	0	0	1	1	1	0	0	1	1	0	1	1	0	1	0	0	1	0	1	0	1
SNPT598	0	1	0	1	0	0	1	0	1	0	1	1	1	0	0	0	0	1	0	1	0	0	1	1	0	0	1	0	1	1	0	0	0	1	1	1	0	1	0	0	1	0	1	1	0	1	0	1	0
SNPT599	1	1	1	1	1	1	1	1	1	1	1	1	1	1	1	1	1	1	1	1	1	1	1	1	1	1	1	1	1	1	1	1	1	1	1	1	1	1	1	1	1	1	1	1	1	1	1	1	1
SNPT600	0	1	1	1	1	0	1	0	1	1	0	1	0	1	1	1	0	1	1	1	0	1	0	0	0	1	0	0	1	1	0	1	1	0	0	1	0	1	0	0	1	0	0	1	0	0	1	0	1
SNPT601	1	0	1	1	0	1	1	1	1	1	1	1	1	1	1	1	1	1	1	1	1	1	1	1	1	1	1	1	1	0	1	0	1	1	1	1	1	1	1	1	1	1	1	1	1	0	1	1	0
SNPT602	0	1	0	0	1	0	0	0	0	0	0	0	0	0	0	0	0	0	0	0	0	0	0	0	0	0	0	0	0	1	0	1	0	0	0	1	0	0	0	0	0	0	0	0	0	1	0	0	1
SNPT603	-	1	1	0	0	1	0	-	1	1	1	0	1	0	1	-	1	0	1	1	0	-	-	0	1	-	-	1	1	0	1	0	1	1	1	1	1	1	0	1	0	-	0	-	1	0	1	-	0
SNPT604	-	1	0	1	1	1	1	-	1	0	1	1	1	1	0	-	0	1	1	0	1	-	-	1	1	-	-	1	0	1	1	1	1	0	1	1	0	0	1	1	1	-	1	-	1	1	1	-	1
SNPT605	0	1	0	1	1	1	0	1	0	0	1	1	1	0	0	0	0	0	0	1	1	1	1	0	1	1	1	0	1	1	1	1	0	0	1	1	0	1	1	1	1	0	0	1	0	1	1	1	0
SNPT606	1	0	1	0	1	1	1	0	1	1	0	1	0	1	1	1	1	1	1	0	0	0	0	1	0	0	0	1	1	0	0	0	1	1	0	1	1	1	0	1	0	1	1	0	1	0	1	0	1
SNPT607	1	1	0	0	1	0	0	0	1	0	1	0	1	0	0	1	0	1	1	0	1	1	0	0	1	1	1	1	1	0	0	1	1	1	0	1	0	1	0	0	0	0	0	1	1	0	0	1	0
SNPT608	0	1	1	1	0	1	1	1	1	1	0	1	0	1	1	0	1	0	0	1	0	1	1	1	0	0	0	0	0	1	1	0	0	0	1	1	1	0	1	1	1	1	1	0	0	1	1	0	1
SNPT609	1	0	1	0	0	1	0	1	0	0	0	0	0	0	1	1	1	0	0	0	1	1	0	0	1	1	1	0	1	0	0	0	0	1	1	1	0	1	1	1	1	1	0	0	1	0	1	1	0
SNPT610	0	1	1	1	1	1	1	0	1	1	1	1	1	1	1	0	0	1	1	1	0	0	1	1	0	0	0	1	1	1	1	1	1	0	1	1	1	1	0	1	0	0	1	1	0	1	0	0	1
SNPT611	0	1	1	0	1	1	1	1	0	1	1	1	1	1	1	1	1	0	1	1	0	0	1	0	0	1	1	0	0	0	0	0	1	1	0	1	1	0	1	1	1	1	0	0	1	0	1	1	0
SNPT612	1	0	0	1	1	0	0	0	1	0	0	1	0	0	0	0	0	1	0	0	1	1	0	1	1	0	0	1	1	1	1	1	0	0	1	1	0	1	0	0	1	0	1	1	0	1	0	0	1
SNPT613	0	0	0	0	1	0	0	0	0	0	0	1	1	0	0	0	0	1	0	0	0	0	0	0	0	0	0	1	0	1	0	1	0	0	0	1	0	0	0	0	0	0	0	1	0	0	0	0	1
SNPT614	1	1	1	1	1	1	1	1	1	1	1	1	0	1	1	1	1	0	1	1	1	1	1	1	1	1	1	1	1	0	1	0	1	1	1	1	1	1	1	1	1	1	1	1	1	1	1	1	0
SNPT615	1	1	1	1	1	1	1	1	1	1	1	1	1	1	1	1	1	1	1	1	1	1	1	1	1	1	1	1	1	1	1	1	1	1	1	1	1	1	1	1	1	1	1	1	1	1	1	1	1
SNPT616	1	0	1	1	1	1	1	1	1	1	1	1	1	0	1	1	1	0	1	1	1	0	0	0	0	1	1	1	0	1	1	1	1	1	1	1	1	0	1	1	0	1	0	1	0	1	1	1	1
SNPT617	-	0	1	1	1	1	1	-	1	1	0	-	-	1	1	-	-	-	1	1	1	-	1	-	-	1	1	-	1	0	1	-	1	-	1	0	-	1	-	0	1	1	1	1	-	0	1	-	0
SNPT618	-	1	0	0	1	1	0	-	0	0	1	-	-	0	0	-	-	-	0	0	1	-	0	-	-	0	0	-	0	1	0	-	0	-	0	1	-	0	-	1	0	0	0	0	-	1	1	-	1
SNPT619	1	1	-	1	1	1	1	1	-	1	1	1	1	1	1	1	1	1	-	1	1	-	1	1	1	1	1	1	1	0	1	1	-	1	-	1	1	1	1	1	1	1	1	1	-	1	1	1	1
SNPT620	0	0	-	0	1	1	0	0	-	0	1	1	0	0	0	0	0	0	-	0	0	-	0	0	0	0	0	1	0	1	0	0	-	0	-	0	0	0	0	1	0	0	0	0	-	0	1	0	1
SNPT621	0	1	1	0	1	1	1	1	0	1	1	0	1	1	0	1	1	0	0	0	0	0	1	0	1	0	1	1	1	1	0	0	0	0	1	1	1	1	0	1	0	0	0	1	1	0	1	0	0
SNPT622	1	0	0	1	1	1	0	1	1	0	0	1	0	0	1	0	0	1	1	1	1	1	0	1	0	1	0	1	0	0	1	1	1	1	0	1	0	0	1	1	1	1	1	1	0	1	1	1	1
SNPT623	1	0	1	1	1	1	1	1	1	1	1	1	0	1	1	1	1	0	1	1	1	1	1	1	1	1	1	1	1	1	1	1	1	1	1	1	1	1	1	1	1	1	1	1	1	0	1	1	1
SNPT624	0	1	0	0	0	1	0	0	0	0	1	0	1	0	0	0	0	1	0	0	0	0	0	0	0	0	0	0	0	0	0	0	0	0	0	1	0	0	0	1	0	0	0	0	0	1	1	0	1
SNPT625	1	0	0	1	1	1	1	1	0	0	0	1	1	0	1	1	1	1	0	0	1	1	1	1	0	1	1	0	1	1	0	1	0	0	0	1	0	1	1	1	0	1	1	1	0	1	1	1	1
SNPT626	1	1	1	0	0	1	0	0	1	1	1	0	1	1	1	0	0	0	1	1	0	0	0	0	1	0	0	1	0	0	1	0	1	1	1	1	1	1	0	1	1	0	0	0	1	0	1	0	0
SNPT627	1	0	1	1	1	1	0	1	0	0	1	0	1	1	1	0	0	0	0	1	1	1	1	1	1	0	0	0	1	1	1	1	0	1	1	1	1	1	0	1	1	1	0	1	1	1	1	0	0
SNPT628	0	1	0	0	0	0	1	0	1	1	0	1	0	0	0	1	1	1	1	0	0	0	0	0	0	1	1	1	0	0	0	0	1	0	0	1	0	0	1	0	0	0	1	0	0	0	0	1	1
SNPT629	-	1	1	1	1	1	1	1	0	1	1	1	1	1	1	1	1	1	1	1	0	0	1	-	0	1	1	0	0	0	-	0	1	1	0	1	1	0	1	1	1	1	-	-	1	-	1	1	0
SNPT630	-	1	1	0	1	1	1	0	1	0	1	0	1	1	1	0	0	0	0	1	1	1	0	-	1	0	0	1	1	1	-	1	0	0	1	1	0	1	0	1	0	0	-	-	0	-	1	1	1
SNPT631	1	0	0	1	1	0	0	1	1	1	0	0	0	0	1	1	1	0	0	1	1	1	1	1	1	0	0	1	1	1	0	0	0	0	0	1	1	1	1	1	1	1	0	0	1	1	1	1	1
SNPT632	0	1	1	1	0	1	1	0	0	0	1	1	1	1	1	0	0	1	1	0	0	0	0	0	0	1	1	0	0	0	1	1	1	1	1	1	0	0	0	1	0	0	1	1	0	0	1	0	0
SNPT633	0	1	0	0	1	0	0	0	0	0	0	0	0	0	0	0	0	0	0	0	0	0	0	0	0	0	0	0	0	1	0	1	0	0	0	1	0	0	0	0	0	0	0	0	0	1	0	0	1
SNPT634	1	0	1	1	0	1	1	1	1	1	1	1	1	1	1	1	1	1	1	1	1	1	1	1	1	1	1	1	1	0	1	0	1	1	1	1	1	1	1	1	1	1	1	1	1	0	1	1	0
SNPT635	1	1	0	1	0	0	1	0	1	1	1	0	1	0	0	1	0	1	0	1	0	0	1	1	0	1	1	0	1	1	1	0	0	1	1	1	0	1	0	0	1	0	1	1	0	1	1	1	0
SNPT636	1	0	1	0	1	1	0	1	0	0	1	1	0	1	1	0	1	1	1	0	1	1	1	0	1	1	0	1	0	0	0	1	1	1	0	1	1	0	1	1	0	1	0	0	1	0	1	0	1
SNPT637	0	1	0	0	1	0	1	0	1	1	0	1	0	0	0	1	1	1	1	0	0	1	0	0	0	1	1	1	0	0	0	0	1	0	0	1	0	0	1	0	0	0	1	0	0	0	0	1	1
SNPT638	1	0	1	1	1	1	0	1	0	0	1	0	1	1	1	0	0	0	0	1	1	0	1	1	1	0	0	0	1	1	1	1	0	1	1	1	1	1	0	1	1	1	0	1	1	1	1	0	0
SNPT639	1	0	0	0	0	0	0	1	1	1	1	0	0	0	1	0	0	1	0	0	1	1	1	1	1	1	0	1	1	1	1	1	0	0	1	1	0	1	0	0	1	0	1	1	0	1	0	0	1
SNPT640	0	1	1	1	1	1	1	1	0	1	1	1	1	1	1	1	1	0	1	1	0	0	1	0	0	1	1	0	0	0	0	0	1	1	0	1	1	0	1	1	1	1	0	0	1	0	1	1	0
SNPT641	1	1	1	1	1	1	1	1	1	1	1	1	1	1	1	1	1	1	1	1	1	1	1	1	1	1	1	1	1	1	1	1	1	1	1	1	1	1	1	1	1	1	1	1	1	1	1	1	1
SNPT642	1	0	0	0	1	0	0	1	0	0	0	1	0	1	1	0	1	0	1	0	1	1	1	0	0	0	0	1	1	1	0	1	1	0	0	1	1	1	1	0	0	1	0	0	0	0	0	1	1
SNPT643	0	1	1	1	0	1	1	1	0	0	1	1	1	1	0	0	1	1	1	0	1	1	0	0	0	1	1	0	1	1	1	1	1	1	1	1	1	1	0	1	0	0	0	1	1	1	1	1	0
SNPT644	1	0	0	0	1	1	0	0	1	1	0	0	0	0	1	1	0	0	0	1	0	0	1	1	1	0	0	1	0	0	0	0	0	0	0	1	0	0	1	1	1	1	1	0	0	0	1	0	1
SNPT645	0	1	0	1	1	1	0	0	1	0	1	1	1	0	1	1	1	0	1	0	0	0	1	1	1	1	0	1	1	1	0	0	1	0	1	1	0	1	0	1	0	0	0	0	1	1	0	0	1
SNPT646	1	0	1	1	0	1	1	1	0	1	0	0	0	1	1	0	0	1	0	1	1	1	0	0	0	0	1	0	0	0	1	1	0	1	0	1	1	0	1	1	1	1	1	1	0	0	1	1	0
SNPT647	1	1	1	1	1	1	1	1	1	1	1	1	1	1	1	1	1	1	1	1	1	1	1	1	1	1	1	1	1	1	1	1	1	1	1	1	1	1	1	1	1	1	1	1	1	1	1	1	1
SNPT648	1	0	0	0	0	0	0	1	1	1	0	1	0	1	1	0	0	0	0	1	1	1	1	1	1	0	1	1	0	0	1	1	0	0	1	1	0	0	0	0	1	1	1	0	0	1	0	0	0
SNPT649	1	0	1	1	0	1	1	1	1	1	0	1	1	1	1	1	1	1	1	1	1	1	1	1	1	1	1	1	1	1	1	1	1	1	1	1	1	1	1	1	1	1	1	1	1	0	1	1	0
SNPT650	0	1	0	1	1	1	0	0	0	0	1	0	0	0	0	0	0	0	0	0	0	0	0	0	0	0	0	0	0	1	0	0	0	0	0	1	0	0	0	1	0	0	0	0	0	1	1	0	1
SNPT651	1	1	0	0	1	0	0	0	1	1	0	1	1	1	1	1	1	1	1	1	1	1	1	1	0	1	1	1	0	0	1	1	1	1	1	1	1	0	1	0	1	1	1	1	1	0	0	0	0
SNPT652	0	1	1	1	0	1	1	1	0	1	1	0	0	0	0	0	0	1	0	0	0	0	0	0	1	0	0	0	1	1	0	0	0	0	0	1	0	1	1	1	0	0	0	0	0	1	1	1	1
SNPT653	0	1	0	1	1	1	0	0	0	0	1	1	1	0	0	0	0	1	0	1	0	0	1	0	0	0	1	1	1	1	0	1	0	0	0	1	0	1	0	1	1	1	1	1	0	1	0	1	1
SNPT654	1	0	1	0	0	1	1	1	1	1	0	0	0	1	1	1	1	0	1	0	1	1	0	1	1	1	0	0	0	0	1	0	1	1	1	1	1	0	1	1	0	1	0	0	1	0	1	0	0
SNPT655	0	1	0	0	1	1	0	0	1	0	1	1	1	0	0	1	1	0	1	0	0	0	1	1	1	1	0	1	1	1	0	0	1	0	1	1	0	1	0	1	0	0	0	0	1	1	1	0	1
SNPT656	1	0	1	1	1	1	1	1	0	1	0	1	0	1	1	1	1	1	0	1	1	1	1	1	0	1	1	0	1	1	1	1	0	1	0	1	1	1	1	1	1	1	1	1	0	1	1	1	1
SNPT657	1	1	0	1	1	1	1	1	1	1	1	1	1	1	1	-	1	1	1	1	-	0	1	0	0	-	1	1	1	1	1	1	1	1	-	1	0	1	1	1	1	1	1	1	-	1	1	1	1
SNPT658	0	1	1	1	1	1	0	1	1	1	0	1	1	1	1	-	1	0	0	1	-	1	0	1	1	-	0	0	0	1	1	0	0	0	-	1	1	0	0	1	1	1	1	0	-	1	1	1	1
SNPT659	1	1	1	1	1	1	0	0	0	1	1	1	1	0	0	0	0	0	0	1	1	0	1	0	0	1	0	0	1	1	0	1	0	1	1	1	0	1	1	1	0	0	0	1	0	1	1	1	0
SNPT660	1	0	0	0	0	0	1	1	1	0	0	1	0	1	1	1	1	1	1	1	0	1	0	1	1	0	1	1	0	0	1	0	1	1	0	1	1	1	0	0	1	1	1	0	1	0	0	0	1
SNPT661	1	1	1	0	1	1	1	1	0	0	1	1	1	1	0	0	0	0	1	0	1	1	0	1	0	1	1	0	1	1	0	1	1	1	1	1	1	1	0	1	0	0	0	1	1	1	1	1	0
SNPT662	1	0	0	1	1	0	0	0	1	1	0	1	0	0	1	1	1	1	0	1	0	0	1	1	1	0	0	1	0	0	1	0	0	0	0	1	0	0	1	0	1	1	1	0	0	1	0	0	1
SNPT663	1	1	1	1	1	1	1	1	1	1	1	1	1	1	1	1	1	1	1	1	1	1	1	1	1	1	1	1	1	1	1	1	1	1	1	1	1	1	1	1	1	1	1	1	1	1	1	1	1
SNPT664	0	1	1	1	1	1	0	1	0	0	0	1	0	1	1	1	0	1	1	1	1	0	1	1	0	0	1	1	1	0	0	1	1	1	1	1	0	1	0	1	1	0	0	1	1	1	1	0	1
SNPT665	-	1	-	0	1	-	0	-	0	0	-	1	1	0	0	-	1	1	0	0	-	-	0	0	-	-	-	1	1	-	0	1	0	-	1	-	0	0	-	-	1	-	0	0	-	1	-	-	1
SNPT666	-	0	-	1	0	-	1	-	1	1	-	0	0	1	1	-	0	0	1	1	-	-	1	1	-	-	-	0	1	-	1	0	1	-	1	-	1	1	-	-	0	-	1	1	-	0	-	-	0
SNPT667	1	0	0	0	1	0	0	0	0	0	1	1	1	0	0	1	0	1	1	0	1	0	0	0	1	1	1	1	1	0	0	1	1	1	0	1	0	1	0	0	0	0	0	1	1	0	0	1	0
SNPT668	0	1	1	1	0	1	1	1	1	1	0	1	0	1	1	0	1	0	0	1	0	1	1	1	0	0	0	0	0	1	1	0	0	0	1	1	1	1	1	1	1	1	1	0	0	1	1	0	1
SNPT669	0	0	0	0	1	1	0	0	0	0	0	1	0	0	0	0	0	1	0	0	0	0	0	0	0	0	0	0	0	1	0	0	0	0	0	0	0	0	0	1	0	0	0	0	0	1	1	0	1
SNPT670	1	1	1	1	0	1	1	1	1	1	1	0	1	1	1	1	1	0	1	1	1	1	1	1	1	1	1	1	1	0	1	1	1	1	1	1	1	1	1	1	1	1	1	1	1	0	1	1	0
SNPT671	1	0	0	0	0	1	0	0	0	0	1	0	1	1	1	0	1	0	0	0	1	0	1	0	0	1	0	1	0	1	1	0	0	1	0	1	1	0	1	1	1	0	1	0	1	0	1	1	1
SNPT672	0	1	1	1	1	1	1	1	1	1	0	1	0	0	1	1	0	1	1	1	0	1	0	1	1	0	1	0	1	0	1	1	1	0	1	1	0	1	0	1	0	1	0	1	0	1	1	0	0
SNPT673	1	0	1	0	0	1	0	0	0	1	0	0	0	1	1	1	0	0	1	0	0	0	0	0	0	1	0	0	1	0	0	0	1	0	0	0	0	1	0	1	1	0	1	0	1	0	1	0	0
SNPT674	1	1	0	1	1	0	1	1	1	0	1	1	1	0	1	0	1	1	0	1	1	1	1	1	1	0	1	1	0	1	1	1	0	1	1	1	1	0	1	1	0	1	0	1	0	1	1	1	1
SNPT675	0	1	0	1	0	0	0	0	1	1	0	1	1	1	1	0	0	1	0	1	0	0	1	0	1	0	1	1	1	0	0	1	0	0	0	1	0	1	0	0	1	1	0	1	0	1	0	1	0
SNPT676	1	0	1	0	1	1	1	1	0	0	1	1	0	0	1	1	1	1	1	0	1	1	0	1	0	1	0	0	1	1	1	0	1	1	1	1	1	0	1	1	0	0	1	0	1	0	1	0	1
SNPT677	0	1	1	1	1	1	0	1	1	0	1	1	1	1	1	0	0	1	0	1	1	0	1	0	1	0	1	1	1	1	1	1	0	0	1	1	0	1	0	1	1	1	1	0	0	1	1	1	1
SNPT678	1	0	0	0	0	1	1	1	0	1	0	0	0	0	0	1	1	0	1	0	0	1	0	1	0	1	0	0	0	0	0	0	1	1	0	1	1	0	1	1	0	0	0	1	1	1	1	0	0
SNPT679	1	1	0	1	1	1	1	1	0	1	1	1	1	0	0	0	1	1	1	1	0	0	1	1	0	0	1	1	1	1	1	1	1	1	1	1	1	1	1	1	0	0	0	0	0	1	1	1	1
SNPT680	0	0	1	0	0	1	0	0	1	0	0	0	0	1	1	1	0	0	0	0	1	1	0	0	1	1	0	0	0	0	0	0	0	0	0	0	0	0	0	1	1	1	1	1	1	0	1	0	0
SNPT681	0	1	0	1	0	0	0	1	1	1	0	0	1	1	1	0	0	0	0	1	0	0	1	0	0	0	1	1	1	0	0	1	0	1	1	1	0	1	1	0	1	1	0	1	1	1	0	1	0
SNPT682	1	0	1	0	1	1	1	0	0	0	1	1	0	0	1	1	1	1	1	0	1	1	0	1	1	1	0	0	0	1	1	0	1	0	0	1	1	0	0	1	0	0	1	0	0	0	1	0	1
SNPT683	0	1	1	1	1	1	1	0	0	1	1	1	1	0	1	1	1	1	1	0	0	0	1	0	0	0	1	0	1	1	1	0	1	1	0	1	1	1	1	1	1	0	1	1	1	0	1	1	0
SNPT684	1	0	0	0	0	0	0	1	1	1	0	1	0	1	1	0	0	0	0	1	1	1	0	1	1	1	1	1	0	0	0	1	0	0	1	1	0	0	0	0	1	1	0	0	0	1	0	0	1
SNPT685	0	1	1	1	1	1	1	1	1	1	1	1	1	1	1	0	1	1	0	1	0	1	1	1	0	0	0	1	0	1	1	1	0	0	1	1	1	0	1	1	1	1	1	0	0	1	1	0	1
SNPT686	1	0	0	0	0	0	0	0	0	0	0	0	0	0	0	1	0	0	1	0	1	0	0	0	1	1	1	0	1	0	0	0	1	1	0	1	0	1	0	0	0	0	0	1	1	0	0	1	0
SNPT687	0	1	1	0	1	1	1	0	0	1	0	1	0	0	1	1	1	1	0	1	0	0	0	0	0	1	1	1	0	0	0	1	0	0	0	1	0	0	1	1	0	0	1	0	0	0	1	0	1
SNPT688	1	0	0	1	1	0	0	1	1	0	1	0	1	1	1	0	0	0	1	0	1	1	1	1	1	0	0	1	1	1	1	1	1	1	1	1	1	1	0	0	1	1	0	1	1	1	0	1	0
SNPT689	1	0	1	1	0	1	1	1	1	1	1	1	1	1	1	1	1	1	1	1	1	1	1	1	1	1	1	1	1	0	1	0	1	1	1	1	1	1	1	1	1	1	1	1	1	0	1	1	0
SNPT690	0	1	0	0	1	0	0	0	0	0	0	0	0	0	0	0	0	0	0	0	0	0	0	0	0	0	0	0	0	1	0	1	0	0	0	1	0	0	0	0	0	0	0	0	0	1	0	0	1
SNPT691	0	1	0	1	1	1	0	1	1	0	1	1	1	0	1	1	0	1	0	1	1	1	1	0	1	1	1	1	1	1	1	1	0	1	1	1	1	1	1	1	1	0	1	1	0	1	1	0	1
SNPT692	1	0	1	0	0	1	1	0	0	1	0	0	0	1	1	0	1	0	1	0	0	0	1	1	0	0	0	0	1	1	0	0	1	0	0	1	0	1	0	1	0	1	1	1	1	0	1	1	0
SNPT693	0	1	1	1	1	1	1	1	0	1	1	1	1	1	1	1	1	0	1	1	0	0	1	0	0	1	1	0	0	0	0	0	1	1	0	1	1	0	1	1	1	1	0	0	1	0	1	1	0
SNPT694	1	0	0	0	0	0	0	0	1	0	0	0	0	0	0	0	0	1	0	0	1	1	0	1	1	0	0	1	1	1	1	1	0	0	1	1	0	1	0	0	1	0	1	1	0	1	0	0	1
SNPT695	1	0	1	0	0	1	1	0	0	1	0	0	0	1	1	1	1	0	0	0	0	1	1	1	1	1	1	0	1	0	0	0	0	0	1	1	0	1	1	1	0	1	1	1	1	0	1	1	0
SNPT696	0	1	1	1	1	1	1	1	1	0	1	1	1	0	0	0	0	1	1	1	1	0	0	0	1	0	0	1	0	1	1	1	1	1	0	1	1	0	0	1	1	0	0	0	0	1	1	0	1
SNPT697	0	0	1	0	0	1	0	1	0	0	0	0	0	1	1	1	0	0	1	0	1	0	0	0	0	1	0	0	1	0	0	0	1	0	0	0	1	1	0	1	1	0	1	0	1	0	1	0	0
SNPT698	1	1	0	1	1	1	1	0	1	1	1	1	1	0	1	0	1	1	0	1	0	1	1	1	1	0	1	1	0	1	1	1	0	1	1	1	0	0	1	1	0	1	0	1	0	1	1	1	1
SNPT699	0	1	1	1	0	1	0	0	1	1	1	1	0	0	1	1	1	0	0	1	0	1	0	1	1	0	0	0	0	0	1	0	0	0	0	1	1	0	0	1	1	1	1	0	0	1	1	1	1
SNPT700	1	0	0	0	1	1	1	1	0	0	0	1	1	1	0	0	0	1	1	0	1	0	1	0	0	1	1	1	1	1	0	1	1	1	1	1	0	1	1	1	0	0	0	1	1	0	1	0	0
SNPT701	0	0	0	0	1	1	0	0	0	0	0	1	0	0	0	0	0	1	0	0	0	0	0	0	0	0	0	0	0	1	0	0	0	0	0	0	0	0	0	1	0	0	0	0	0	1	1	0	1
SNPT702	1	1	1	1	0	1	1	1	1	1	1	0	1	1	1	1	1	0	1	1	1	1	1	1	1	1	1	1	1	0	1	1	1	1	1	1	1	1	1	1	1	1	1	1	1	0	1	1	0
SNPT703	0	1	1	0	1	1	1	0	1	0	1	0	1	0	1	0	0	0	0	1	1	1	0	0	1	0	0	1	1	1	0	1	0	0	0	1	0	1	0	1	0	0	0	0	0	0	1	1	1
SNPT704	1	0	0	1	0	1	0	1	0	1	0	1	0	1	0	1	1	1	1	0	0	0	1	1	0	1	1	0	1	0	1	0	1	1	1	1	1	1	1	1	1	1	1	1	1	1	1	0	0
SNPT705	0	1	1	1	1	1	0	1	0	1	1	1	1	0	0	1	0	0	1	0	1	0	1	0	0	1	1	0	1	1	1	1	1	0	1	1	1	1	1	1	0	0	0	1	0	1	1	1	0
SNPT706	1	0	0	0	1	0	1	0	1	1	0	1	0	1	1	0	1	1	0	1	0	1	0	1	1	0	0	1	0	0	0	0	0	1	0	1	0	0	0	0	1	1	1	0	1	0	0	0	1
SNPT707	1	1	1	1	1	1	1	1	1	1	1	1	1	1	1	1	1	1	1	1	1	1	1	1	1	1	1	1	1	1	1	1	1	1	1	1	1	1	1	1	1	1	1	1	1	1	1	1	1
SNPT708	1	0	1	0	0	1	1	1	0	0	0	0	0	0	1	1	1	0	0	0	1	1	0	1	1	1	0	0	0	0	1	0	0	1	1	1	1	0	0	1	0	0	0	0	1	0	1	1	0
SNPT709	0	1	1	1	0	1	1	1	1	1	0	1	0	1	1	0	1	0	0	1	0	1	1	1	0	0	0	1	0	1	1	0	0	0	1	1	1	0	1	1	1	1	1	1	0	1	1	0	1
SNPT710	1	0	0	0	1	0	0	0	0	0	1	1	1	0	0	1	0	1	1	0	1	0	0	0	1	1	1	1	1	0	0	1	1	1	0	1	0	1	0	0	0	0	0	1	1	0	0	1	0
SNPT711	1	0	1	1	0	1	1	1	0	0	1	0	1	0	1	0	1	0	0	1	1	0	1	1	1	0	0	1	0	1	1	0	0	1	0	1	1	0	1	1	1	0	0	1	1	1	1	0	0
SNPT712	0	1	0	0	1	1	0	0	1	1	0	1	0	1	1	1	0	1	1	0	1	1	0	0	0	1	1	0	1	1	0	1	1	0	1	1	0	1	0	0	0	1	1	0	0	0	0	1	1
SNPT713	1	1	1	1	1	1	1	1	1	1	1	1	1	1	1	1	1	1	1	1	1	1	1	1	1	1	1	1	1	1	1	1	1	1	1	1	1	1	1	1	1	1	1	1	1	1	1	1	1
SNPT714	1	0	0	1	1	0	0	0	1	0	0	0	0	1	1	0	0	1	0	1	1	1	0	1	1	1	0	1	1	1	1	1	0	0	1	1	0	1	0	0	0	0	1	1	0	1	0	0	1
SNPT715	1	0	0	0	1	0	0	0	0	0	1	0	0	0	0	1	0	0	0	1	1	0	1	0	0	1	1	1	0	1	0	1	0	1	1	1	0	0	1	0	0	0	1	1	1	0	0	0	1
SNPT716	0	1	1	1	0	1	1	1	1	1	0	1	1	1	1	0	1	1	1	0	0	1	0	1	1	0	0	0	1	0	1	0	1	0	0	1	1	1	0	1	1	1	1	0	0	1	1	1	0
SNPT717	1	0	1	0	0	1	0	0	0	0	0	1	0	0	1	1	1	1	1	1	0	0	1	0	0	1	1	0	0	1	0	1	1	1	0	1	0	0	1	1	1	1	1	1	1	1	1	0	1
SNPT718	0	1	0	1	1	1	1	1	1	1	1	0	1	1	1	0	0	0	0	0	1	1	0	1	1	0	0	1	1	0	1	0	0	0	1	1	1	1	0	1	0	0	0	0	0	0	1	1	0
SNPT719	0	1	1	1	1	1	1	1	1	1	1	1	1	1	1	0	1	1	1	1	0	1	1	1	0	0	0	1	0	1	1	1	0	0	1	1	1	0	1	1	1	1	1	0	0	1	1	0	1
SNPT720	1	0	0	0	0	0	0	0	0	0	0	0	0	0	0	1	0	0	1	0	1	0	0	0	1	1	1	0	1	1	0	0	1	1	0	1	0	1	0	0	0	0	0	1	1	0	1	1	0
SNPT721	1	0	1	0	1	1	1	0	0	0	1	1	0	0	1	1	1	1	1	0	1	1	0	1	1	1	0	1	0	1	1	0	1	0	1	1	1	0	1	1	0	0	1	0	0	0	1	0	1
SNPT722	0	1	0	1	0	0	1	1	1	1	1	0	1	1	1	1	0	0	1	1	0	1	1	0	0	0	1	1	1	0	0	1	0	1	0	1	0	1	0	0	1	1	0	1	1	1	0	1	0
SNPT723	1	0	0	1	1	1	0	1	1	0	0	1	0	0	1	0	0	1	1	1	1	0	1	1	0	1	0	1	0	0	1	1	1	1	0	1	0	0	1	1	1	1	1	1	0	1	1	1	1
SNPT724	0	1	1	0	0	1	1	1	0	1	1	0	1	1	0	1	1	0	0	0	0	1	1	0	1	0	1	0	1	1	0	0	0	1	1	1	1	1	0	1	0	0	0	0	1	1	1	0	0
SNPT725	1	1	1	1	1	1	1	1	1	1	0	1	1	1	1	1	1	1	1	1	1	1	1	1	1	1	1	0	1	0	1	1	1	1	1	1	1	1	1	1	1	1	1	1	1	1	1	1	0
SNPT726	0	0	0	0	1	1	0	0	0	0	1	1	0	0	0	1	0	0	0	0	0	0	0	0	1	0	0	1	0	1	0	0	0	0	0	0	0	0	0	1	0	0	0	0	1	0	1	0	1
SNPT727	1	1	1	1	1	1	1	1	1	1	1	1	1	1	1	1	1	1	1	1	1	1	1	1	1	1	1	1	1	1	1	1	1	1	1	1	1	1	1	1	1	1	1	1	1	1	1	1	1
SNPT728	1	0	1	0	1	1	1	0	0	0	1	1	0	0	1	1	1	1	1	0	1	1	0	1	1	1	0	0	0	1	1	0	1	0	0	1	1	0	1	1	0	0	1	0	0	0	1	0	1
SNPT729	0	1	0	1	0	0	0	0	1	1	0	0	1	1	0	0	0	0	0	1	0	0	1	0	0	0	1	1	1	0	0	1	0	1	0	1	0	1	0	0	1	1	0	1	0	1	0	1	0
SNPT730	1	0	1	0	1	1	1	1	0	0	1	1	0	0	1	1	1	1	1	0	1	1	0	1	1	1	0	0	0	1	1	0	1	0	1	1	1	0	1	1	0	0	1	0	1	0	1	0	1
SNPT731	1	0	1	0	0	1	0	1	0	1	0	1	0	0	1	1	1	0	0	1	0	0	1	0	0	1	1	0	1	1	0	0	0	1	0	1	1	1	1	1	1	1	0	1	1	1	1	1	1
SNPT732	0	1	1	1	1	0	1	0	1	0	1	1	1	1	0	0	0	1	1	0	1	1	0	1	1	0	0	1	0	0	1	1	1	0	1	1	0	0	0	0	0	1	1	0	0	0	0	0	0
SNPT733	1	0	1	1	0	1	1	1	1	1	1	1	1	1	1	1	1	1	1	1	1	1	1	1	1	1	1	1	1	1	1	0	1	1	1	1	1	1	1	1	1	1	1	1	1	1	1	1	1
SNPT734	0	1	0	0	1	0	0	0	0	0	0	0	1	0	0	0	0	0	0	0	0	0	0	0	0	0	0	0	0	0	0	1	0	0	0	1	0	0	0	0	0	0	0	0	0	0	0	0	0
SNPT735	1	0	1	1	0	1	1	1	1	1	0	1	1	1	1	1	1	1	1	1	1	1	1	1	1	1	1	0	1	1	1	1	1	1	1	1	1	1	1	1	1	1	1	1	1	0	1	1	1
SNPT736	0	1	0	0	1	1	0	0	0	0	1	1	0	0	0	0	0	0	0	0	0	0	0	0	0	0	0	1	0	0	0	0	0	0	0	1	0	0	0	1	0	0	0	0	0	1	1	0	0
SNPT737	1	0	1	0	1	1	1	1	0	0	1	1	0	0	1	1	1	1	1	0	1	1	0	1	1	1	0	0	0	1	1	0	1	1	1	1	1	0	1	1	0	0	1	0	1	0	1	0	1
SNPT738	0	1	0	1	0	0	0	0	1	1	0	0	1	1	1	0	0	0	0	1	0	0	1	0	0	0	1	1	1	0	0	1	0	0	0	1	0	1	0	0	1	1	0	1	0	1	0	1	0
SNPT739	1	0	0	0	0	0	1	1	1	0	0	0	0	1	1	0	1	1	1	1	0	1	0	1	1	0	1	1	0	0	1	0	1	1	0	1	1	0	0	0	1	1	1	0	1	0	0	0	1
SNPT740	0	1	1	1	1	1	0	0	0	1	1	1	1	0	0	1	0	0	0	0	1	0	1	0	0	1	0	0	1	1	0	1	0	0	1	1	0	1	1	1	0	0	0	1	0	1	1	1	0
SNPT741	1	1	0	1	1	1	1	1	0	1	1	1	1	0	0	0	1	1	1	1	0	0	1	1	0	0	1	1	1	1	1	1	1	1	1	1	1	1	1	1	0	0	0	0	1	1	1	0	1
SNPT742	1	1	1	1	1	1	1	1	1	1	1	1	1	1	1	1	1	1	1	1	1	1	1	1	1	1	1	1	1	1	1	1	1	1	1	1	1	1	1	1	1	1	1	1	1	1	1	1	1
SNPT743	1	1	1	-	1	1	1	-	1	-	1	0	1	1	1	-	-	0	-	1	-	1	-	-	1	-	-	1	1	1	-	1	-	-	-	1	-	1	-	1	-	-	-	-	-	0	1	1	1
SNPT744	0	0	0	-	0	1	0	-	0	-	0	1	0	0	0	-	-	1	-	0	-	0	-	-	0	-	-	0	0	0	-	0	-	-	-	0	-	0	-	1	-	-	-	-	-	1	1	0	0
SNPT745	0	1	-	1	0	-	-	0	-	-	0	1	0	1	1	1	-	1	0	1	1	-	1	1	1	1	0	0	1	-	-	1	0	0	-	1	-	1	0	-	1	-	1	0	1	-	-	0	1
SNPT746	1	0	-	1	1	-	-	1	-	-	1	1	1	0	0	1	-	0	1	0	1	-	1	1	0	1	1	1	1	-	-	1	1	1	-	1	-	1	1	-	0	-	0	1	1	-	-	1	0
SNPT747	1	1	1	1	0	1	1	1	1	1	1	0	0	1	1	1	1	0	1	1	1	1	1	1	1	1	1	0	1	1	1	0	1	1	1	1	1	1	1	1	1	1	1	1	1	0	1	1	1
SNPT748	0	0	0	0	1	1	0	0	0	0	0	1	1	0	0	0	0	1	0	0	0	0	0	0	0	0	1	1	0	0	0	1	0	0	0	0	0	0	0	1	0	0	0	0	0	1	1	0	0
SNPT749	1	1	1	1	0	1	0	1	1	1	0	1	1	1	1	1	1	1	1	1	1	1	0	1	1	0	0	0	0	0	1	0	1	0	0	1	1	0	0	1	1	1	1	0	0	1	1	1	0
SNPT750	1	0	0	0	1	0	1	0	0	0	1	0	0	0	0	1	0	0	0	0	1	1	1	0	0	1	1	1	1	1	0	1	0	1	1	1	0	1	1	0	0	0	0	1	1	0	0	0	1
SNPT751	1	1	1	1	1	1	1	1	1	1	1	1	1	1	1	1	1	1	1	1	1	1	1	1	1	1	1	1	1	1	1	1	1	1	1	1	1	1	1	1	1	1	1	1	1	1	1	1	1
SNPT752	1	0	1	0	1	1	0	0	0	1	0	1	1	1	1	1	1	0	1	0	1	1	1	1	0	1	1	1	0	0	1	1	1	1	1	1	0	0	0	1	1	1	1	1	0	0	1	0	1
SNPT753	0	1	0	1	1	1	0	0	1	1	1	1	1	1	1	1	0	1	1	1	0	0	1	1	0	0	1	1	1	1	1	1	1	0	0	1	0	1	1	1	1	1	1	1	1	1	1	1	1
SNPT754	1	1	1	1	1	1	1	1	1	1	1	1	1	1	1	1	1	1	1	1	1	1	1	1	1	1	1	1	1	1	1	1	1	1	1	1	1	1	1	1	1	1	1	1	1	1	1	1	1
SNPT755	0	1	0	0	1	1	0	0	1	0	1	1	1	0	0	1	1	0	1	0	0	0	1	1	1	1	0	1	1	1	0	0	1	0	1	1	0	1	0	1	0	0	0	0	1	1	1	0	1
SNPT756	1	0	1	1	0	1	1	1	0	1	0	1	0	1	1	0	0	1	0	1	1	1	0	0	0	0	1	0	0	0	1	1	0	1	0	1	1	0	1	1	1	1	1	1	0	0	1	1	0
SNPT757	-	1	-	-	0	1	-	1	1	-	1	1	1	-	1	1	1	1	1	1	-	-	1	1	1	1	1	1	1	1	1	0	1	1	1	1	-	1	-	1	-	-	-	-	-	1	1	-	1
SNPT758	-	0	-	-	1	0	-	0	0	-	0	0	0	-	0	0	0	0	0	0	-	-	0	0	0	0	0	0	0	0	0	1	0	0	0	0	-	0	-	0	-	-	-	-	-	0	0	-	0
SNPT759	1	1	1	1	1	1	1	1	1	1	1	1	1	1	1	1	1	1	1	1	1	1	1	1	1	1	1	1	1	1	1	1	1	1	1	1	1	1	1	1	1	1	1	1	1	1	1	1	1
SNPT760	0	1	0	0	1	0	0	0	0	0	0	1	1	0	1	0	0	1	0	0	0	0	0	0	0	0	1	0	0	1	0	1	0	0	0	1	0	0	0	0	0	0	0	0	0	0	0	0	1
SNPT761	0	1	1	0	0	1	1	1	1	1	1	1	1	0	1	1	1	1	1	0	0	1	0	0	1	0	1	0	1	0	1	0	1	0	1	1	1	1	0	1	1	1	1	1	1	1	1	1	1
SNPT762	1	0	1	1	1	0	0	1	0	0	0	1	0	1	0	1	0	0	0	1	1	0	1	1	0	1	0	1	0	1	0	1	0	1	0	1	0	0	1	0	0	0	0	0	0	0	0	0	0
SNPT763	0	0	1	1	0	1	1	1	0	0	0	0	0	1	1	1	0	0	1	1	1	0	1	1	0	0	1	0	1	0	1	0	1	1	1	0	1	1	1	1	1	1	0	1	1	0	1	0	0
SNPT764	1	1	0	1	1	1	0	0	1	1	1	1	1	0	0	0	1	1	0	1	0	1	0	0	1	1	0	1	0	1	0	1	0	0	0	1	0	0	1	1	0	0	1	0	0	1	1	1	1
SNPT765	1	0	0	0	1	0	0	1	1	0	0	1	0	1	1	0	0	0	0	1	1	1	0	1	1	1	1	1	0	1	0	1	0	0	1	1	0	0	0	0	1	1	1	0	0	1	1	0	1
SNPT766	0	1	1	1	1	1	1	0	0	1	1	0	1	0	0	1	1	1	1	0	0	0	1	0	0	0	1	0	1	1	1	0	1	1	0	1	1	1	1	1	0	0	0	1	1	0	1	1	0
SNPT767	1	0	1	0	0	1	1	1	0	1	0	0	0	1	1	1	1	0	1	0	1	0	1	1	0	0	0	0	1	0	1	0	1	0	0	1	0	1	0	1	0	1	1	0	1	0	1	1	0
SNPT768	0	1	0	1	1	1	0	1	1	0	1	1	1	0	1	1	0	1	0	1	0	1	0	0	1	1	1	1	1	1	1	1	0	1	1	1	1	1	1	1	1	0	0	1	0	1	1	0	1
SNPT769	0	1	1	1	1	1	0	0	1	0	1	1	1	0	1	1	0	1	0	1	1	0	1	0	0	1	1	1	0	1	0	1	0	0	0	1	1	0	0	1	1	1	0	0	0	1	1	1	1
SNPT770	1	1	1	1	1	1	1	1	1	1	0	0	1	1	1	1	1	0	1	1	1	1	1	1	1	1	1	0	1	1	1	1	1	1	1	1	1	1	1	1	1	1	1	1	1	1	1	1	1
SNPT771	0	0	1	0	0	1	1	1	1	0	0	0	0	1	1	1	0	0	1	0	1	0	0	0	0	1	0	0	1	0	0	0	1	0	0	0	1	1	0	1	1	0	1	0	1	0	1	0	0
SNPT772	1	1	0	1	1	1	1	0	1	1	1	1	1	0	1	0	1	1	0	1	0	1	1	1	1	0	1	1	0	1	1	1	0	1	1	1	0	0	1	1	0	1	0	1	0	1	1	1	1
SNPT773	-	1	-	1	1	1	-	1	1	1	0	0	1	1	1	-	-	1	1	1	-	-	1	-	-	-	1	1	1	0	-	1	1	-	-	1	-	1	-	0	1	1	1	1	-	1	0	1	0
SNPT774	-	0	-	0	1	1	-	0	0	0	1	1	0	0	0	-	-	0	0	0	-	-	0	-	-	-	1	0	0	1	-	0	0	-	-	0	-	0	-	1	0	0	1	0	-	0	1	0	1
SNPT775	1	0	1	0	0	1	0	1	0	0	0	1	1	0	1	1	1	1	0	0	1	1	0	0	1	1	1	1	1	0	0	1	0	1	1	1	0	1	1	1	1	1	0	0	1	0	1	1	1
SNPT776	0	1	0	1	1	1	1	0	1	1	1	0	0	1	1	0	0	0	1	1	0	0	1	1	0	0	0	0	0	1	1	0	1	0	1	1	1	0	0	1	0	0	1	1	0	1	0	0	0
SNPT777	-	1	-	1	0	0	-	-	1	1	0	0	1	1	1	-	-	1	1	1	-	-	1	-	-	-	1	1	1	0	-	1	1	-	-	1	-	1	1	0	1	1	1	1	-	1	0	1	0
SNPT778	-	0	-	0	1	1	-	-	0	0	1	1	0	0	0	-	-	0	0	0	-	-	0	-	-	-	0	0	0	1	-	0	0	-	-	0	-	0	0	1	0	0	0	0	-	0	1	0	1
SNPT779	1	0	1	1	1	1	1	1	1	1	0	1	0	1	1	1	1	0	1	1	1	1	1	1	1	1	1	1	1	1	1	1	1	1	1	1	1	1	1	1	1	1	1	1	1	0	1	1	0
SNPT780	0	1	0	0	0	1	0	0	0	0	1	1	1	0	0	0	0	1	0	0	0	0	0	0	0	0	0	0	0	0	0	0	0	0	0	1	0	0	0	1	0	0	0	0	0	1	1	0	1
SNPT781	1	1	1	1	1	1	1	1	1	1	1	1	1	1	1	1	1	1	1	1	1	1	1	1	1	1	1	1	1	1	1	1	1	1	1	1	1	1	1	1	1	1	1	1	1	1	1	1	1
SNPT782	1	0	1	0	0	1	1	1	0	0	0	0	0	0	1	1	1	0	0	0	1	1	0	1	1	1	0	1	0	0	1	0	0	1	1	1	1	0	0	1	0	0	0	0	1	0	1	1	0
SNPT783	-	0	-	0	1	1	-	-	0	0	1	1	0	0	0	-	-	0	0	0	-	-	0	-	-	-	0	1	0	1	-	0	0	-	-	0	-	0	0	1	0	0	0	0	-	0	-	-	1
SNPT784	-	1	-	1	0	0	-	-	1	1	0	1	1	1	1	-	-	1	1	1	-	-	1	-	-	-	1	0	1	0	-	1	1	-	-	1	-	1	1	0	1	1	1	1	-	1	-	-	0
SNPT785	1	1	1	1	1	1	1	1	1	1	1	0	0	1	1	1	1	0	1	1	1	1	1	1	1	1	1	0	1	1	1	0	1	1	1	1	1	1	1	1	1	1	1	1	1	1	1	1	0
SNPT786	0	0	0	0	0	0	0	0	0	0	0	1	1	0	0	0	0	1	0	0	0	0	0	0	0	0	0	1	0	0	0	1	0	0	0	0	0	0	0	0	0	0	0	0	0	0	0	0	1
SNPT787	0	1	0	1	1	1	1	1	1	0	1	1	0	0	1	1	1	0	1	1	0	1	0	1	0	0	1	1	1	0	0	0	1	0	0	1	0	1	0	1	0	0	0	0	1	1	1	0	0
SNPT788	1	0	1	0	0	1	1	0	0	1	0	1	1	1	0	0	0	1	0	0	1	0	1	0	1	1	0	0	0	1	1	1	0	1	1	1	1	0	1	1	1	1	1	1	0	0	1	1	1
SNPT789	0	1	0	0	1	0	0	0	0	0	0	0	0	0	0	0	0	0	0	0	0	0	0	0	0	0	0	0	0	0	0	0	0	0	0	1	0	0	0	0	0	0	0	0	0	0	0	0	0
SNPT790	1	0	1	1	0	1	1	1	1	1	1	1	1	1	1	1	1	1	1	1	1	1	1	1	1	1	1	1	1	1	1	1	1	1	1	1	1	1	1	1	1	1	1	1	1	1	1	1	1
SNPT791	1	0	1	0	1	1	1	1	0	0	1	1	1	1	1	0	1	1	0	0	1	0	1	1	0	1	1	0	0	0	1	1	0	1	0	1	1	0	0	1	0	1	1	1	0	1	1	1	1
SNPT792	0	1	1	1	0	1	0	0	1	1	0	1	0	0	1	1	0	0	1	1	0	1	0	0	1	0	0	1	1	1	0	0	1	0	1	1	0	1	1	1	1	0	0	0	1	0	1	0	0
SNPT793	1	1	0	1	1	1	1	1	0	1	1	1	1	0	0	0	1	1	1	1	0	0	1	1	0	0	1	1	1	1	1	1	1	1	1	1	1	1	1	1	0	0	0	0	1	1	1	0	1
SNPT794	0	0	1	0	0	1	1	0	1	0	0	0	0	1	1	1	0	0	0	0	1	1	0	0	1	1	0	0	0	0	0	0	0	0	0	0	0	0	0	1	1	1	1	1	1	0	1	1	0
SNPT795	1	0	1	1	1	1	0	1	0	0	1	0	1	1	1	0	0	0	0	0	1	0	1	1	1	0	0	0	1	1	1	1	0	1	1	1	1	1	0	1	1	1	0	1	1	1	1	0	0
SNPT796	0	1	0	0	0	0	1	0	1	1	0	1	0	0	0	1	1	1	1	1	0	1	0	0	0	1	1	1	0	0	0	0	1	1	0	1	0	0	1	0	0	0	1	0	0	0	0	1	1
SNPT797	0	1	0	1	1	1	0	0	1	0	1	1	1	0	0	0	0	1	0	1	0	0	1	0	0	0	1	1	1	1	0	1	0	1	0	1	0	1	0	1	1	0	1	1	0	1	1	1	1
SNPT798	1	0	1	0	0	1	1	1	0	1	0	0	0	1	1	1	1	0	1	0	1	1	0	1	1	1	0	0	0	0	1	0	1	0	1	1	1	0	1	1	0	1	0	0	1	0	1	0	0
SNPT799	0	1	1	-	1	1	0	0	-	1	1	1	1	1	1	1	0	1	1	-	0	0	-	0	0	1	-	1	1	1	0	1	1	0	0	1	0	1	-	1	1	-	1	-	1	1	1	0	1
SNPT800	1	0	1	-	0	1	1	1	-	0	0	0	1	0	1	1	1	0	0	-	1	1	-	1	1	1	-	0	1	0	1	0	0	1	1	1	1	0	-	1	0	-	0	-	1	0	1	1	0
SNPT801	0	1	0	1	1	1	1	0	1	0	1	1	1	1	0	0	0	1	1	1	1	0	0	1	0	0	0	1	0	1	1	1	1	0	1	1	0	0	0	1	1	0	1	0	1	1	1	0	1
SNPT802	1	0	1	0	0	1	0	1	0	1	0	0	0	0	1	1	1	1	0	0	0	1	1	0	1	1	1	0	1	0	0	0	0	1	1	1	1	1	1	1	0	1	0	1	0	0	1	1	0
SNPT803	1	1	1	1	1	1	1	1	1	1	1	1	1	1	1	1	1	1	1	1	1	1	1	1	1	1	1	1	1	1	1	1	1	1	1	1	1	1	1	1	1	1	1	1	1	1	1	1	1
SNPT804	1	0	0	0	0	0	0	1	1	0	0	1	0	1	1	0	0	0	0	1	1	1	0	1	1	1	1	1	1	0	0	1	0	0	1	1	0	0	0	0	1	1	1	0	0	1	0	0	1
SNPT805	-	1	1	0	0	1	0	-	1	1	1	-	1	1	1	0	0	-	1	1	-	-	0	-	1	-	0	1	1	0	1	-	1	1	1	1	1	1	0	1	1	-	-	-	1	-	1	-	-
SNPT806	-	1	0	1	1	1	1	-	0	1	1	-	1	1	1	1	1	-	1	0	-	-	1	-	1	-	1	0	1	1	1	-	1	1	1	1	1	1	1	1	0	-	-	-	1	-	1	-	-
SNPT807	0	0	0	0	1	1	0	0	0	0	1	1	0	0	0	0	0	0	0	0	0	0	0	0	0	0	0	0	0	1	0	0	0	0	0	0	0	0	0	1	0	0	0	0	0	0	1	1	1
SNPT808	1	1	1	1	0	1	1	1	1	1	0	1	1	1	1	1	1	1	1	1	1	1	1	1	1	1	1	1	1	0	1	1	1	1	1	1	1	1	1	1	1	1	1	1	1	1	1	1	0
SNPT809	1	0	1	1	1	1	1	1	1	0	1	1	0	1	1	1	1	0	1	0	1	1	0	1	1	1	0	1	0	0	1	0	1	1	1	1	1	1	1	1	0	1	0	0	1	1	1	1	1
SNPT810	0	1	0	1	0	0	0	0	0	1	0	1	1	0	0	0	0	1	0	1	1	0	1	0	0	0	1	0	1	1	0	1	0	0	1	1	0	1	0	0	1	0	1	1	0	1	0	0	0
SNPT811	1	0	1	0	1	1	0	1	1	1	0	0	0	0	1	1	1	0	0	1	0	0	1	0	0	1	1	0	1	-	0	0	0	1	1	1	1	1	1	1	1	1	1	1	1	-	1	1	-
SNPT812	0	1	0	1	1	0	1	0	1	0	1	1	1	1	0	0	0	1	1	0	1	1	0	1	1	0	0	1	0	-	1	1	1	0	1	1	0	1	1	0	0	1	0	0	0	-	0	0	-
SNPT813	1	0	1	0	0	1	1	0	0	1	0	0	0	1	1	0	1	0	1	1	0	0	1	1	0	0	0	0	1	0	0	0	1	0	0	1	0	1	0	1	0	1	1	0	1	0	1	1	0
SNPT814	0	1	0	1	1	1	0	1	1	0	1	1	1	0	1	1	1	1	0	1	1	1	1	0	1	1	1	1	1	1	1	1	0	1	1	1	1	1	1	1	1	0	0	1	0	1	1	0	1
SNPT815	1	0	1	1	1	1	0	1	0	1	1	0	1	1	1	0	0	1	0	0	1	0	1	1	1	0	0	0	1	1	1	1	0	1	1	1	1	1	0	1	1	1	0	1	1	1	1	0	0
SNPT816	0	1	0	0	0	0	1	1	1	1	1	1	0	0	0	1	1	1	1	1	0	1	0	0	0	1	1	1	0	0	0	0	1	0	0	1	0	0	1	0	0	0	1	0	0	0	0	1	1
SNPT817	1	0	1	0	0	1	0	1	0	1	0	0	0	1	1	1	1	0	0	1	0	1	1	0	1	1	1	0	1	0	0	0	0	1	0	1	1	1	1	1	0	1	0	1	0	0	1	1	0
SNPT818	0	1	0	1	1	1	1	0	1	0	1	1	1	1	0	0	0	1	1	0	1	0	0	1	0	0	0	1	0	1	1	1	1	0	1	1	0	0	0	1	1	0	1	0	1	1	0	0	1
SNPT819	1	0	0	1	0	0	1	1	0	0	0	0	0	0	0	1	1	0	0	0	1	1	1	1	0	1	1	0	1	0	0	0	0	0	0	1	0	1	1	0	0	1	1	1	0	0	0	1	0
SNPT820	1	1	1	1	1	1	1	1	1	1	1	1	1	1	1	1	1	1	1	1	1	1	1	1	1	1	1	1	1	1	1	1	1	1	1	1	1	1	1	1	1	1	1	1	1	1	1	1	1
SNPT821	0	1	1	0	0	1	0	0	1	1	1	0	1	1	1	0	0	0	1	1	0	0	0	0	1	0	0	1	0	0	1	0	1	1	1	1	1	1	0	1	1	0	1	0	1	0	1	0	0
SNPT822	1	0	0	1	1	1	1	1	0	0	0	1	0	1	0	1	1	1	0	0	1	1	1	1	0	1	1	0	1	1	0	1	0	0	0	1	0	1	1	1	0	1	1	1	0	1	1	1	1
SNPT823	0	0	1	0	0	1	0	1	0	0	0	0	0	1	0	0	0	0	1	0	0	0	0	0	1	1	0	0	1	0	0	0	1	0	1	0	1	1	0	1	1	0	1	1	1	0	1	0	0
SNPT824	1	1	0	1	1	1	1	0	1	1	1	1	1	0	1	1	1	1	0	1	1	1	1	1	0	0	1	1	0	1	1	1	0	1	0	1	0	0	1	1	0	1	0	0	0	1	1	1	1
SNPT825	1	1	1	1	1	1	1	1	1	1	1	1	1	1	1	1	1	1	1	1	1	1	1	1	1	1	1	1	1	1	1	1	1	1	1	1	1	1	1	1	1	1	1	1	1	1	1	1	1
SNPT826	0	0	0	0	1	1	0	0	0	0	0	1	0	0	0	0	0	1	0	1	0	0	0	0	0	0	0	0	0	0	0	0	0	0	0	0	1	0	0	1	0	0	0	0	0	1	1	0	1
SNPT827	0	1	1	1	1	1	1	1	0	0	1	1	1	1	0	0	0	1	1	0	1	1	0	0	0	1	1	0	1	1	0	1	1	1	1	1	1	1	0	1	0	0	0	1	1	1	1	1	0
SNPT828	1	0	0	0	1	1	0	0	1	1	0	0	0	0	1	1	1	0	0	1	0	0	1	1	1	0	0	1	0	0	1	0	0	0	0	1	0	0	1	1	1	1	1	0	0	0	1	0	1
SNPT829	1	0	1	0	0	1	1	1	0	0	0	0	0	0	1	1	1	0	0	0	1	1	0	1	1	1	0	0	0	0	1	0	0	1	1	1	1	0	0	1	0	0	0	0	1	0	1	1	0
SNPT830	0	1	0	1	1	1	0	0	1	1	1	1	1	1	1	0	0	1	1	1	0	0	1	0	0	1	1	1	1	1	0	1	1	0	0	1	0	1	1	1	1	1	1	1	0	1	1	1	1
SNPT831	1	0	1	1	0	1	1	0	0	1	0	0	0	1	1	0	0	1	0	0	1	1	0	0	0	0	1	0	1	0	0	1	0	1	0	1	1	1	1	1	1	1	1	1	0	0	1	1	0
SNPT832	1	1	0	0	1	1	0	1	1	0	1	1	1	0	1	1	1	0	1	1	0	0	1	1	1	1	0	1	1	1	1	1	1	0	1	1	0	1	0	1	0	1	0	0	1	1	1	0	1
SNPT833	1	0	1	1	0	1	0	1	0	0	1	0	1	0	1	0	0	0	1	1	1	0	1	1	1	0	0	0	1	1	1	1	0	1	0	1	1	1	0	1	1	0	0	1	1	1	1	0	0
SNPT834	0	1	0	0	1	0	1	0	1	1	0	1	0	1	1	1	1	1	1	1	0	1	0	0	0	1	1	1	0	0	0	0	1	0	1	1	0	0	1	0	0	1	1	0	0	0	0	1	1
SNPT835	1	1	1	1	1	1	1	1	1	1	1	1	1	1	1	1	1	1	1	1	1	1	1	1	1	1	1	1	1	1	1	1	1	1	1	1	1	1	1	1	1	1	1	1	1	1	1	1	1
SNPT836	1	0	0	1	1	1	1	1	0	0	0	1	1	0	1	1	1	1	0	0	1	1	1	1	0	1	1	0	1	1	0	1	0	0	0	1	0	1	1	1	0	1	1	1	0	1	1	1	1
SNPT837	1	0	1	0	0	1	0	0	0	0	0	1	0	0	1	1	1	1	1	1	0	1	1	1	0	1	1	0	0	1	0	1	1	0	0	1	0	0	1	1	1	1	1	1	1	1	1	1	1
SNPT838	0	1	0	1	1	1	1	1	1	1	1	0	1	1	0	0	0	0	0	0	1	0	0	0	1	0	0	1	1	0	1	0	0	1	1	1	1	1	0	1	0	0	0	0	0	0	0	0	0
SNPT839	1	1	0	1	1	1	1	0	1	1	1	1	0	1	1	-	1	1	-	1	1	0	1	1	0	0	-	1	1	1	1	0	0	0	1	1	1	1	-	1	0	-	1	1	-	1	1	-	1
SNPT840	0	1	1	1	1	1	1	1	1	1	1	0	1	1	1	-	1	0	-	1	0	1	1	1	1	1	-	0	1	1	1	1	1	1	1	1	1	1	-	1	1	-	1	1	-	1	1	-	0
SNPT841	1	0	0	1	1	0	0	0	1	1	0	1	0	1	1	0	0	1	0	1	1	1	0	1	1	0	1	1	1	0	1	1	0	0	1	1	0	1	0	0	0	0	1	1	1	1	0	0	0
SNPT842	0	1	1	1	1	1	1	1	0	0	1	1	1	0	1	1	1	1	1	0	0	0	1	0	0	1	0	0	0	1	0	0	1	1	0	1	1	0	1	1	1	1	0	0	1	0	1	1	1
SNPT843	1	0	1	0	0	1	1	1	1	0	0	0	0	0	1	1	0	0	1	1	1	0	1	0	0	1	1	0	1	0	1	0	1	1	1	1	1	1	0	0	0	1	0	0	0	0	1	1	0
SNPT844	0	1	1	1	1	1	0	1	0	1	1	1	1	1	1	0	1	1	0	0	0	1	0	1	1	1	0	1	0	1	0	1	0	0	0	1	0	0	1	1	1	0	1	1	1	1	1	0	1
SNPT845	0	1	1	0	0	1	1	0	1	0	1	0	1	1	1	0	0	0	1	1	0	1	0	0	1	0	0	1	1	1	0	1	1	1	1	1	0	1	0	1	0	0	0	0	0	0	1	1	0
SNPT846	1	1	1	1	1	1	1	1	1	1	1	1	1	1	1	1	1	1	1	1	1	1	1	1	1	1	1	1	1	1	1	1	1	1	1	1	1	1	1	1	1	1	1	1	1	1	1	1	1
SNPT847	1	0	1	0	1	1	1	0	0	0	1	1	0	0	1	1	1	1	1	0	1	1	0	1	1	1	0	0	0	1	1	0	1	0	1	1	1	0	1	1	0	0	1	0	0	0	1	0	1
SNPT848	0	1	0	1	0	1	0	1	1	1	0	0	1	1	0	0	0	0	0	1	0	0	1	0	0	0	1	1	1	0	0	1	0	1	0	1	0	1	0	0	1	1	0	1	1	1	0	1	0
SNPT849	1	0	1	1	1	1	1	1	1	1	1	1	0	1	1	1	1	0	1	1	1	1	1	1	1	1	1	1	1	1	1	1	1	1	1	1	1	1	1	1	1	1	1	1	1	0	1	1	1
SNPT850	0	1	0	0	0	1	0	0	0	0	0	1	1	0	0	0	0	1	0	0	0	0	0	0	0	0	0	0	0	0	0	0	0	0	0	1	0	0	0	1	0	0	0	0	0	1	1	0	0
SNPT851	0	1	1	1	0	1	1	0	0	0	1	1	1	1	0	0	1	1	1	0	1	0	0	0	0	1	1	0	1	1	1	1	1	1	1	1	1	1	0	1	0	0	0	1	1	1	1	0	0
SNPT852	1	0	0	0	1	1	0	1	1	1	0	0	0	0	1	1	1	0	0	1	0	1	1	1	1	0	0	1	0	0	0	0	0	0	0	1	0	0	1	1	1	1	1	0	0	0	1	1	1
SNPT853	1	0	0	1	1	1	1	0	0	1	1	1	0	1	0	0	1	1	1	1	0	1	1	1	1	0	1	1	1	0	0	0	1	1	0	1	0	1	0	1	0	0	1	1	1	0	1	0	0
SNPT854	0	1	1	1	1	1	0	1	1	0	1	1	1	0	1	1	0	0	0	1	1	0	0	0	0	1	1	0	0	1	1	1	0	0	1	1	1	0	1	1	1	1	0	0	0	1	1	1	1
SNPT855	0	0	0	0	1	0	0	0	0	0	0	1	1	0	0	0	0	1	0	0	0	0	0	0	0	0	0	1	0	0	0	0	1	0	0	0	0	0	0	0	0	0	1	0	0	0	0	0	0
SNPT856	1	1	1	1	0	1	1	1	1	1	1	1	0	1	1	1	1	0	1	1	1	1	1	1	1	1	1	0	1	1	1	1	1	1	1	1	1	1	1	1	1	1	1	1	1	1	1	1	1
SNPT857	1	0	0	0	0	0	0	0	0	1	0	0	0	1	1	1	1	0	1	1	1	0	1	1	0	1	1	0	0	0	1	0	1	1	1	1	1	0	0	0	1	1	1	1	1	0	0	1	0
SNPT858	0	1	1	1	1	1	1	1	1	0	1	1	1	0	1	0	0	1	0	0	0	1	0	0	1	0	0	1	1	1	0	1	0	0	0	1	0	1	1	1	0	0	0	0	0	1	1	0	1
SNPT859	0	1	0	1	0	1	1	1	0	1	1	1	1	0	0	1	0	0	0	1	1	1	1	0	1	1	1	0	1	1	1	1	0	0	1	1	0	1	1	1	1	0	0	1	0	1	1	1	0
SNPT860	1	0	1	0	1	1	1	0	1	1	0	1	0	1	1	1	1	1	1	0	0	0	0	1	0	0	0	1	1	0	0	0	1	1	0	1	1	1	0	1	0	1	1	0	1	1	1	0	1
SNPT861	1	1	1	1	1	1	1	1	1	1	1	0	1	1	1	1	1	0	1	1	1	1	1	1	1	1	1	1	1	1	1	1	1	1	1	1	1	1	1	1	1	1	1	1	1	1	1	1	1
SNPT862	0	0	1	0	0	1	0	0	0	0	1	1	0	0	1	0	0	1	0	0	0	0	0	0	0	0	0	0	0	0	0	0	0	0	0	0	0	0	0	1	0	1	0	0	0	1	1	0	0
SNPT863	0	1	0	1	0	0	0	0	1	1	0	0	1	1	1	0	0	0	0	1	0	0	1	0	0	0	1	1	1	0	0	1	0	1	0	1	0	1	0	0	1	1	0	1	0	1	0	1	0
SNPT864	1	0	1	0	1	1	1	1	0	0	1	1	0	0	1	1	1	1	1	0	1	1	0	1	1	1	0	0	0	1	1	1	1	0	1	1	1	1	1	1	0	0	1	0	1	0	1	0	1
SNPT865	1	1	0	1	1	1	0	1	1	0	1	1	1	0	0	0	0	0	0	1	1	1	1	0	1	1	1	0	1	1	1	1	0	0	1	1	0	1	1	1	1	0	0	1	0	1	1	1	0
SNPT866	1	0	1	0	1	1	1	0	1	1	0	1	0	1	1	1	1	1	1	0	0	0	0	1	0	0	0	1	0	0	0	0	1	1	0	1	1	1	0	1	0	1	1	0	1	0	1	0	1
SNPT867	1	0	1	1	1	1	0	1	0	0	1	0	1	1	1	0	0	0	0	1	1	1	1	1	1	0	0	0	1	1	1	1	0	1	1	1	1	1	0	1	1	1	0	1	1	1	1	1	0
SNPT868	0	1	0	0	1	0	1	0	1	1	0	1	0	0	0	1	1	1	1	0	0	0	0	0	0	1	1	1	0	0	0	0	1	0	0	1	0	0	1	0	0	0	1	0	0	0	0	0	1
SNPT869	0	1	1	0	1	1	0	0	1	1	1	1	1	1	1	0	1	1	0	1	0	0	0	0	1	0	0	1	1	1	1	1	0	1	1	1	1	1	0	1	1	0	0	0	1	1	1	1	1
SNPT870	1	0	0	1	0	0	1	1	0	0	0	0	0	0	1	1	0	0	1	0	1	1	1	1	0	1	1	0	0	0	0	0	1	1	0	1	0	0	1	0	0	1	1	1	0	0	0	1	0
SNPT871	1	0	1	1	0	1	1	0	0	1	0	0	0	1	0	0	0	0	0	0	1	1	0	0	0	0	1	0	1	0	0	1	0	0	0	1	1	1	1	1	1	1	1	1	1	0	1	1	0
SNPT872	0	1	0	0	1	1	0	1	1	0	1	1	1	0	1	1	1	1	1	1	0	0	1	1	1	1	0	1	1	1	1	0	1	1	1	1	0	1	0	1	0	0	0	0	0	1	1	0	1
SNPT873	1	0	0	1	1	1	0	0	1	1	0	1	0	1	1	0	1	1	0	1	1	1	0	1	1	0	0	1	1	0	1	1	0	1	1	1	0	1	0	0	0	0	1	1	0	1	0	0	0
SNPT874	0	1	1	0	1	1	1	1	0	0	1	0	1	0	1	1	1	0	1	0	0	0	1	0	0	1	1	0	0	1	1	0	1	1	0	1	1	0	1	1	1	1	0	0	1	0	1	1	1
SNPT875	1	0	1	1	1	1	1	0	0	0	1	1	0	0	1	1	1	1	1	0	1	1	0	1	1	1	0	0	0	1	1	0	1	0	1	1	1	0	1	1	0	0	1	0	0	0	1	0	1
SNPT876	0	1	0	1	0	0	0	1	1	1	0	0	1	1	1	0	0	0	0	1	0	0	1	0	0	0	1	1	1	0	0	1	0	1	0	1	0	1	0	0	1	1	0	1	1	1	0	1	1
SNPT877	1	1	0	1	1	0	0	0	0	1	0	1	1	1	1	0	1	1	1	0	1	1	0	1	1	1	0	0	0	1	0	1	0	0	0	1	0	0	1	0	1	0	1	1	1	0	0	0	1
SNPT878	1	0	1	0	1	1	1	1	1	1	1	1	0	0	1	1	0	0	1	1	0	1	1	0	0	0	1	1	1	0	1	0	1	1	1	1	1	1	0	1	0	1	0	0	0	1	1	1	0
SNPT879	1	0	1	0	0	1	1	0	1	1	0	1	0	1	1	1	1	1	1	0	0	0	0	1	0	0	0	1	0	0	0	0	1	1	0	1	1	0	0	1	0	1	1	0	1	1	1	0	1
SNPT880	0	1	0	1	1	1	0	1	0	0	1	1	1	0	0	0	0	0	0	1	1	1	1	0	1	1	1	0	1	1	1	1	0	1	1	1	1	1	1	1	1	0	0	1	0	1	1	1	0
SNPT881	0	1	1	1	0	1	1	1	0	0	1	1	1	1	0	0	0	1	1	0	1	1	0	0	0	1	1	0	1	1	0	1	1	1	1	1	1	1	0	1	0	0	0	1	1	1	1	1	0
SNPT882	1	0	0	1	1	1	0	0	1	1	0	0	0	1	1	1	1	0	0	1	0	0	1	1	1	0	0	1	0	0	1	0	0	0	0	1	0	1	1	1	1	1	1	0	0	0	1	0	1
SNPT883	0	0	0	0	0	0	0	0	0	0	1	1	1	0	0	0	0	1	0	0	0	0	0	0	0	0	0	1	0	1	0	1	0	0	0	0	0	0	0	0	0	0	0	0	0	0	0	0	1
SNPT884	1	1	1	1	1	1	1	1	1	1	0	1	0	1	1	1	1	0	1	1	1	1	1	1	1	1	1	0	1	0	1	0	1	1	1	1	1	1	1	1	1	1	1	1	1	1	1	1	0
SNPT885	0	1	0	1	0	0	1	0	1	1	1	1	1	1	0	0	0	1	0	1	0	0	1	1	0	1	1	0	1	1	0	0	0	1	1	1	0	1	0	0	1	0	1	1	0	1	0	1	0
SNPT886	1	0	1	0	1	1	0	1	0	0	0	1	0	1	1	1	1	0	1	0	1	1	0	0	1	0	0	1	0	0	1	1	1	0	0	1	1	0	1	1	0	1	0	0	1	0	1	0	1
SNPT887	0	0	0	0	0	0	0	0	0	0	1	0	1	0	0	0	0	1	0	0	0	0	0	0	0	0	0	1	0	1	0	1	0	0	0	0	0	0	0	0	0	0	0	0	0	0	0	0	1
SNPT888	1	1	1	1	1	1	1	1	1	1	0	1	0	1	1	1	1	0	1	1	1	1	1	1	1	1	1	0	1	0	1	0	1	1	1	1	1	1	1	1	1	1	1	1	1	1	1	1	0
SNPT889	0	1	1	1	0	1	0	0	1	1	0	1	0	0	1	1	0	0	1	1	0	1	0	0	1	0	0	1	1	1	0	0	1	0	1	1	0	1	1	1	1	0	0	0	1	0	1	0	0
SNPT890	1	0	0	0	1	1	1	1	0	0	1	1	1	1	1	0	1	1	0	1	1	0	1	1	0	1	1	0	0	0	1	1	0	1	0	1	1	0	0	1	0	1	1	1	0	1	1	1	1
SNPT891	1	1	1	1	1	1	1	1	1	1	1	1	1	1	1	1	1	1	1	1	1	1	1	1	1	1	1	1	1	1	1	1	1	1	1	1	1	1	1	1	1	1	1	1	1	1	1	1	1
SNPT892	1	0	1	0	0	1	1	1	0	0	1	0	0	0	1	1	1	0	0	0	1	1	0	1	1	1	0	0	0	0	1	0	0	1	1	1	1	0	0	1	0	0	0	0	1	0	1	1	0
SNPT893	1	0	1	0	1	1	0	0	1	1	0	0	0	1	0	0	1	1	1	0	1	0	1	1	0	0	0	0	0	0	0	0	1	0	0	1	0	0	0	1	0	1	1	0	1	0	1	1	1
SNPT894	1	1	0	1	0	1	1	1	1	0	1	1	1	0	1	1	1	0	1	1	0	1	0	0	1	1	1	1	1	1	1	1	0	1	1	1	1	1	1	1	1	0	0	1	0	1	1	0	0
SNPT895	0	0	1	1	0	1	0	0	0	0	0	0	0	1	1	1	0	0	1	1	1	0	1	1	0	0	1	0	1	0	1	0	1	1	1	0	1	1	0	1	1	0	0	1	1	0	1	0	0
SNPT896	1	1	0	0	1	1	1	1	1	1	1	1	1	0	0	0	1	1	0	1	0	1	0	0	1	1	0	1	0	1	0	1	0	0	0	1	1	0	1	1	0	1	1	0	1	1	1	1	1
SNPT897	-	0	-	0	1	-	-	-	-	0	1	1	0	-	-	-	-	0	-	0	-	-	0	0	-	-	0	1	0	0	-	0	-	-	-	0	-	0	-	1	0	-	0	0	-	0	1	-	1
SNPT898	-	1	-	1	0	-	-	-	-	1	0	0	1	-	-	-	-	1	-	1	-	-	1	1	-	-	1	0	1	1	-	1	-	-	-	1	-	1	-	0	1	-	1	1	-	1	0	-	0
SNPT899	0	-	-	0	1	1	0	0	-	-	-	1	-	-	0	0	-	1	0	-	0	0	0	0	-	0	1	-	-	1	-	1	0	-	-	0	-	-	0	1	-	0	0	0	-	1	1	-	1
SNPT900	1	-	-	1	0	0	1	1	-	-	-	1	-	-	1	1	-	0	1	-	1	1	1	1	-	1	1	-	-	0	-	0	1	-	-	1	-	-	1	0	-	1	1	1	-	0	0	-	0
SNPT901	1	0	0	0	0	0	0	0	1	1	0	1	0	1	1	0	0	0	0	1	1	1	1	1	1	0	0	1	0	0	1	1	0	0	1	1	0	0	0	0	1	1	1	0	0	1	0	0	1
SNPT902	0	1	1	1	1	1	1	1	0	0	1	1	1	0	0	1	1	1	1	0	0	0	0	0	0	1	1	0	1	1	0	0	1	1	0	1	1	1	1	1	0	0	0	1	1	0	1	1	0
SNPT903	1	1	1	1	1	1	1	1	1	1	1	1	1	1	1	1	1	1	1	1	1	1	1	1	1	1	1	1	1	1	1	1	1	1	1	1	0	0	-	1	1	1	1	1	1	1	1	1	1
SNPT904	1	0	1	1	0	1	1	0	0	0	0	1	1	0	0	0	0	1	0	0	1	0	0	0	0	1	0	1	1	0	1	0	0	1	0	1	1	1	-	1	1	0	1	0	1	0	1	0	0
SNPT905	1	0	0	1	1	1	1	1	1	1	1	1	1	0	0	0	1	0	0	0	0	1	0	0	1	1	0	0	0	1	0	0	0	0	0	1	1	0	1	1	0	0	1	0	0	0	1	1	1
SNPT906	0	1	1	1	0	1	0	0	0	0	0	0	0	1	1	1	0	1	1	1	1	0	1	1	0	0	1	1	1	0	1	1	1	1	1	1	0	1	1	1	1	1	0	1	1	1	1	0	0
SNPT907	1	0	0	0	0	1	1	1	0	1	1	1	0	1	0	0	1	1	1	1	0	1	1	1	1	0	1	1	1	0	1	0	1	1	1	1	0	1	1	1	0	0	1	1	1	0	1	0	0
SNPT908	0	1	1	1	1	1	0	0	1	0	0	0	1	0	1	1	0	0	0	1	1	0	0	0	0	1	1	0	0	1	0	1	0	0	0	1	1	0	0	1	1	1	0	0	0	1	1	1	1
SNPT909	1	1	1	1	1	1	1	1	1	1	1	1	1	1	1	1	1	1	1	1	1	1	1	1	1	1	1	1	1	1	1	1	1	1	1	1	1	1	1	1	1	1	1	1	1	1	1	1	1
SNPT910	1	0	1	0	0	1	0	1	0	0	0	0	0	0	1	1	1	0	0	0	1	1	0	0	1	1	1	0	1	0	0	0	0	1	0	1	0	1	1	1	1	1	0	0	1	0	1	1	0
SNPT911	0	1	0	1	0	0	0	1	1	0	1	0	1	0	1	1	0	0	1	1	0	1	1	0	1	1	1	1	0	1	1	1	1	1	1	1	1	0	1	0	1	0	0	1	0	1	1	0	0
SNPT912	1	0	1	0	1	1	1	0	0	1	0	1	0	1	0	0	1	1	0	0	1	0	0	1	0	0	0	0	1	0	0	0	0	0	0	1	0	1	0	1	0	1	1	0	1	0	1	1	1
SNPT913	1	0	0	1	0	1	0	0	0	0	1	0	0	1	1	0	1	0	0	0	1	0	1	0	0	0	0	1	0	1	1	0	0	1	0	1	1	0	1	1	0	0	0	0	1	0	0	1	1
SNPT914	0	1	1	0	1	1	1	1	1	1	0	1	1	0	1	1	0	1	1	1	0	1	0	1	1	1	1	0	1	0	1	1	1	0	1	1	1	1	0	1	1	1	1	1	0	1	1	0	0
SNPT915	0	1	1	1	1	1	0	0	0	1	1	1	1	0	0	0	0	0	0	0	1	0	1	0	0	1	1	0	1	1	0	1	0	0	1	1	0	1	1	1	0	0	0	1	0	1	1	1	0
SNPT916	1	0	0	0	0	0	1	1	1	0	0	1	0	1	1	1	1	1	1	1	0	1	0	1	1	0	1	1	1	0	1	0	1	1	0	1	1	1	0	0	1	1	1	0	1	0	0	0	1
SNPT917	1	0	1	0	1	1	1	0	0	1	0	1	1	1	1	1	0	1	0	0	0	0	1	0	1	1	0	0	0	1	1	1	0	1	1	1	1	0	1	1	1	1	1	1	0	0	1	1	1
SNPT918	0	1	0	1	1	1	1	1	1	0	1	1	0	0	1	1	1	0	1	1	1	1	0	1	0	0	1	1	1	0	0	0	1	0	0	1	0	1	0	1	0	0	0	0	1	1	1	0	0
SNPT919	1	0	1	0	0	1	0	0	0	1	0	1	1	1	1	0	1	1	0	0	1	0	1	0	1	1	0	0	0	1	1	1	0	1	1	1	1	0	1	1	1	1	1	1	0	0	1	1	1
SNPT920	0	1	0	1	1	1	1	1	1	0	1	1	0	0	1	1	0	0	1	1	0	1	0	1	0	0	1	1	1	0	0	0	1	0	0	1	0	1	0	1	0	0	0	0	1	1	0	0	0
SNPT921	1	1	1	1	0	1	1	1	1	1	1	1	1	1	1	1	1	1	1	1	1	1	1	1	1	1	1	1	1	1	1	0	1	1	1	1	1	1	1	1	1	1	1	1	1	1	1	1	1
SNPT922	0	0	0	0	1	0	0	0	0	0	1	0	1	0	0	0	0	0	0	0	0	0	0	0	0	0	0	0	0	0	0	1	0	0	0	1	0	0	0	0	0	0	0	0	0	0	0	0	0
SNPT923	0	1	1	1	0	1	1	1	1	1	1	1	1	0	1	1	1	1	1	0	0	1	0	0	1	0	1	0	1	0	1	0	1	0	1	1	1	1	0	1	1	1	1	1	1	1	1	1	1
SNPT924	1	0	0	0	1	0	0	0	0	0	0	1	0	1	0	1	0	0	0	1	1	0	1	1	0	1	0	1	0	1	0	1	0	1	0	1	0	0	1	0	0	0	0	0	0	0	0	0	0
SNPT925	1	0	1	1	1	1	1	1	1	1	0	1	1	1	1	1	1	1	1	1	1	1	1	1	1	1	1	1	1	0	1	1	1	1	1	1	1	1	1	1	1	1	1	1	1	1	1	1	0
SNPT926	0	1	0	0	0	0	0	0	0	0	1	0	0	0	0	0	0	0	0	0	0	0	0	0	0	0	0	0	0	1	0	0	0	0	0	1	0	0	0	0	0	0	0	0	0	0	0	0	1
SNPT927	1	0	1	1	0	1	1	1	1	1	1	1	1	1	1	1	1	0	1	1	1	1	1	1	1	1	1	0	1	1	1	1	1	1	1	1	1	1	1	1	1	1	1	1	1	0	1	1	0
SNPT928	0	1	0	0	1	1	0	0	0	0	0	1	0	0	0	0	0	1	0	0	0	0	0	0	0	0	0	1	0	0	0	0	0	0	0	1	0	0	0	1	0	0	0	0	0	1	0	0	1
SNPT929	0	1	0	0	1	0	0	1	0	0	0	0	1	0	0	0	0	0	0	0	0	0	0	0	0	0	0	0	1	0	0	1	0	0	0	1	0	0	0	1	0	0	0	0	0	0	0	0	0
SNPT930	1	0	1	1	0	1	1	1	1	1	1	1	1	1	1	1	1	1	1	1	1	1	1	1	1	1	1	1	1	1	1	0	1	1	1	1	1	1	1	1	1	1	1	1	1	1	1	1	1
SNPT931	1	0	0	0	0	0	1	1	1	0	0	1	0	1	1	0	1	1	1	1	0	1	0	1	1	0	1	1	0	0	1	0	1	1	0	1	1	0	0	0	1	1	1	0	1	0	0	0	1
SNPT932	0	1	1	1	1	1	0	0	0	1	1	1	1	0	0	1	0	0	0	0	1	0	1	0	0	1	0	0	1	1	0	1	0	0	1	1	0	1	1	1	0	0	0	1	0	1	1	1	0
SNPT933	0	0	0	0	1	1	0	0	0	0	0	1	0	0	0	0	0	1	0	0	0	0	0	0	0	0	0	0	0	1	0	1	0	0	0	0	0	0	0	1	0	0	0	0	0	1	1	0	1
SNPT934	1	1	1	1	0	1	1	1	1	1	1	0	1	1	1	1	1	0	1	1	1	1	1	1	1	1	1	1	1	0	1	1	1	1	1	1	1	1	1	1	1	1	1	1	1	0	1	1	0
SNPT935	0	1	0	1	1	1	0	1	0	0	1	1	1	0	1	1	0	0	0	1	1	1	1	0	1	1	1	0	1	1	1	1	0	1	1	1	0	1	1	1	1	0	0	1	0	1	1	0	0
SNPT936	1	0	1	0	1	1	1	0	1	1	0	1	0	1	1	0	1	1	1	0	0	0	1	1	0	0	0	1	0	0	0	0	1	0	0	1	1	1	0	1	0	1	1	0	1	0	1	1	1
SNPT937	1	0	0	1	1	0	0	0	1	0	0	1	1	1	0	0	0	0	0	1	1	0	1	1	0	1	0	1	1	1	0	1	0	1	1	1	0	1	1	0	0	0	0	0	0	0	0	1	1
SNPT938	0	1	1	0	1	1	1	1	0	1	1	1	0	0	1	1	1	1	1	0	0	1	0	0	1	0	1	0	0	0	1	0	1	0	0	1	1	0	0	1	1	1	1	1	1	1	1	0	0
SNPT939	0	0	0	0	1	1	0	0	0	0	1	1	0	0	0	0	0	0	0	0	0	0	0	0	0	0	0	0	0	1	0	0	0	0	0	0	0	0	0	1	0	0	0	0	0	0	0	0	1
SNPT940	1	1	1	1	0	1	1	1	1	1	0	1	1	1	1	1	1	1	1	1	1	1	1	1	1	1	1	1	1	0	1	1	1	1	1	1	1	1	1	1	1	1	1	1	1	1	1	1	0
SNPT941	0	1	0	0	-	1	0	1	1	0	1	1	1	0	1	1	1	1	1	1	0	0	1	1	1	1	1	1	1	1	1	-	1	1	1	1	0	1	0	1	0	0	0	0	0	1	1	0	1
SNPT942	1	0	1	1	-	1	1	0	0	1	0	0	0	1	0	0	0	0	0	0	1	1	0	0	0	0	0	0	1	0	0	-	0	0	0	1	1	1	1	1	1	1	1	1	1	0	1	1	0
SNPT943	1	1	1	1	1	1	1	1	1	1	1	1	1	1	1	1	1	1	1	1	1	1	1	1	1	1	1	1	1	1	1	1	1	1	1	1	1	1	1	1	1	1	1	1	1	1	1	1	1
SNPT944	1	1	1	0	1	1	1	0	1	0	1	1	1	0	0	1	0	1	1	1	1	0	1	0	0	0	1	1	1	1	1	1	1	1	1	1	1	1	0	1	0	1	0	0	0	1	1	1	1
SNPT945	0	0	0	0	1	1	0	0	0	0	0	1	1	0	0	0	0	0	0	0	0	0	0	0	0	0	0	0	0	0	0	1	0	0	0	0	0	0	0	1	0	0	0	0	0	0	1	0	1
SNPT946	1	1	1	1	0	1	1	1	1	1	1	1	0	1	1	1	1	1	1	1	1	1	1	1	1	1	1	1	1	1	1	0	1	1	1	1	1	1	1	1	1	1	1	1	1	1	1	1	0
SNPT947	1	0	1	1	1	1	1	1	0	1	0	1	0	1	1	0	1	1	1	0	1	0	1	1	0	0	0	0	0	0	1	0	1	0	0	1	0	1	0	1	1	1	1	0	1	1	1	1	1
SNPT948	0	1	0	1	0	1	0	1	1	0	1	1	1	0	1	1	0	0	0	1	0	1	0	0	1	1	1	1	1	1	1	1	0	1	1	1	1	1	1	1	1	0	0	1	0	1	1	0	0
SNPT949	1	0	1	1	1	1	1	1	1	1	1	1	1	1	1	1	1	1	1	1	1	1	1	1	1	1	1	1	1	0	1	0	1	1	1	1	1	1	1	1	1	1	1	1	1	0	1	1	1
SNPT950	0	1	0	0	1	0	0	0	0	1	0	0	0	0	0	0	0	0	0	0	1	0	0	0	0	0	0	0	0	1	0	1	0	0	0	1	0	0	0	0	0	0	0	0	0	1	0	0	1
SNPT951	1	1	0	1	1	1	1	1	1	0	1	1	1	0	1	0	1	1	0	1	1	1	1	1	1	0	1	1	0	1	1	1	0	1	1	1	1	0	1	1	0	1	0	1	0	1	0	1	1
SNPT952	0	0	1	0	0	1	0	0	0	1	0	0	0	1	1	1	0	0	1	0	0	0	0	0	0	1	0	0	1	0	0	0	1	0	0	0	0	1	0	1	1	0	1	0	1	0	1	0	0
SNPT953	1	0	1	1	1	1	1	1	1	1	1	1	0	1	1	1	1	0	1	1	1	1	1	1	1	1	1	1	1	1	1	1	1	1	1	1	1	1	1	1	1	1	1	1	1	1	1	1	1
SNPT954	0	1	0	0	1	0	0	0	0	0	0	0	1	0	0	0	0	1	0	0	0	0	0	0	0	0	0	0	0	0	0	1	0	0	0	1	0	0	0	0	0	0	0	1	0	0	0	0	0
SNPT955	0	1	0	1	0	1	0	1	1	0	1	1	1	0	1	1	1	1	1	1	0	0	1	1	1	1	1	1	0	1	1	0	1	1	1	1	1	0	1	1	0	0	0	0	0	1	0	1	1
SNPT956	1	0	1	0	1	1	1	0	0	1	0	0	0	1	1	0	0	0	0	1	1	1	0	0	0	0	0	0	1	0	0	1	0	0	1	1	1	1	0	1	1	1	1	1	1	0	1	1	0
SNPT957	-	0	0	0	-	0	0	0	0	0	-	0	1	0	0	-	0	-	-	0	-	0	0	0	-	1	-	-	-	0	0	-	-	-	0	0	0	-	0	0	-	0	0	-	-	0	0	-	-
SNPT958	-	1	1	1	-	1	1	1	1	1	-	1	0	1	1	-	1	-	-	1	-	1	1	1	-	0	-	-	-	1	1	-	-	-	1	1	1	-	1	1	-	1	1	-	-	1	1	-	-
SNPT959	1	0	1	1	0	1	1	0	0	0	0	1	0	0	1	1	0	1	1	1	0	1	1	1	0	1	1	0	1	1	0	1	1	1	0	1	0	1	1	1	1	1	1	1	1	1	1	1	1
SNPT960	0	1	0	0	1	1	0	1	1	1	1	0	1	1	1	0	1	1	0	1	1	0	0	0	1	0	0	1	0	0	1	0	0	1	1	1	1	0	0	1	0	0	0	0	0	0	1	0	0
SNPT961	1	0	0	0	1	0	1	0	1	0	0	1	1	0	0	0	0	0	0	1	1	0	1	1	0	1	1	1	1	1	0	1	0	1	1	1	0	1	1	0	0	0	0	0	0	0	0	1	1
SNPT962	1	1	1	1	1	1	1	1	1	1	1	1	1	1	1	1	1	1	1	1	1	1	1	1	1	1	1	1	1	1	1	1	1	1	1	1	1	1	1	1	1	1	1	1	1	1	1	1	1
SNPT963	1	0	0	0	1	1	1	1	0	0	0	0	1	1	0	0	0	1	1	0	1	0	1	0	0	1	1	1	1	1	0	1	1	1	1	1	0	1	1	1	0	0	0	1	1	0	1	0	0
SNPT964	0	1	1	1	0	1	0	0	1	1	1	1	0	0	1	1	1	0	0	1	0	1	0	1	1	0	0	1	0	0	1	0	0	0	0	1	1	0	0	1	1	1	1	0	0	1	1	1	1
SNPT965	0	1	1	1	1	1	0	1	1	0	1	1	1	1	1	0	0	1	0	1	1	0	1	0	1	0	1	1	1	1	1	1	1	0	1	1	0	1	0	1	1	1	1	0	0	1	1	1	1
SNPT966	1	0	0	0	0	1	1	0	1	1	1	0	0	0	0	1	1	0	1	0	0	1	1	1	0	1	0	0	0	0	0	0	1	1	0	1	1	0	1	0	0	0	0	1	1	0	1	0	0
SNPT967	1	0	0	0	1	0	0	1	0	0	0	1	0	1	1	0	1	0	1	0	1	1	1	0	1	0	0	1	0	1	0	1	1	0	1	1	1	0	1	0	0	1	0	0	0	0	0	0	1
SNPT968	0	1	1	1	0	1	1	0	1	1	1	1	1	0	1	1	0	1	0	1	0	0	0	1	0	1	1	0	1	0	1	0	0	1	1	1	0	1	0	1	1	0	1	1	1	1	1	1	0
SNPT969	1	1	0	1	1	1	1	1	1	1	1	1	1	0	1	1	1	1	0	1	1	1	1	1	0	0	1	1	0	1	1	1	0	1	0	1	0	0	1	1	0	1	0	0	0	1	1	1	1
SNPT970	0	0	1	0	0	1	0	1	0	0	0	0	0	1	0	0	0	0	1	0	0	0	0	0	1	1	0	0	1	0	0	0	1	0	1	0	1	1	0	1	1	0	1	1	1	0	1	0	0
SNPT971	1	1	1	0	0	1	1	1	0	0	1	0	1	0	1	0	1	0	0	0	1	0	1	1	1	0	1	1	0	0	1	0	0	1	1	1	1	0	1	1	0	1	1	0	1	1	1	1	0
SNPT972	1	1	0	1	1	0	1	0	1	1	0	1	0	1	1	1	0	1	1	1	0	1	1	0	0	1	0	0	1	1	0	1	1	0	0	1	0	1	0	0	1	0	0	1	0	0	0	0	1
SNPT973	-	-	1	1	0	1	-	-	-	-	0	0	-	1	1	1	-	-	1	1	1	-	1	1	-	-	1	0	1	0	-	-	1	1	1	-	-	1	-	1	1	-	-	1	1	-	1	-	0
SNPT974	-	-	0	0	1	1	-	-	-	-	1	1	-	0	0	0	-	-	0	0	0	-	0	0	-	-	1	1	0	1	-	-	0	0	0	-	-	0	-	1	0	-	-	0	0	-	1	-	1
SNPT975	1	0	1	0	0	1	1	1	0	0	0	0	0	0	1	1	1	0	0	0	1	1	0	1	1	1	0	0	0	0	1	0	0	1	1	1	1	0	0	1	0	0	0	0	1	0	1	1	0
SNPT976	0	1	0	1	1	1	0	0	1	1	1	1	1	1	1	0	0	1	1	1	0	0	1	0	0	0	1	1	1	1	0	1	1	0	0	1	0	1	1	1	1	1	1	1	0	1	1	1	1
SNPT977	1	0	1	0	0	1	0	1	0	1	0	1	1	0	1	1	1	1	0	1	0	0	1	0	0	1	1	1	1	1	0	0	0	1	1	1	1	1	1	1	1	1	1	1	1	1	1	1	1
SNPT978	0	1	0	1	1	1	1	0	1	0	1	0	0	1	1	0	0	0	1	0	1	1	0	1	1	0	0	0	0	0	1	1	1	0	1	1	0	0	0	1	1	1	0	0	0	0	1	0	0
SNPT979	0	0	0	0	1	1	0	0	0	0	1	1	0	0	0	0	0	0	0	0	0	0	0	0	0	0	0	1	0	1	0	0	0	0	0	0	0	0	0	1	0	0	0	0	0	0	1	0	1
SNPT980	1	1	1	1	0	1	1	1	1	1	0	1	1	1	1	1	1	1	1	1	1	1	1	1	1	1	1	0	1	0	1	1	1	1	1	1	1	1	1	1	1	1	1	1	1	1	1	1	0
SNPT981	0	1	0	1	0	0	0	1	1	1	0	0	1	1	1	0	0	0	0	1	0	0	1	0	0	0	1	1	1	0	0	1	0	1	0	1	0	1	0	0	1	1	0	1	1	1	0	1	0
SNPT982	1	0	1	0	1	1	1	0	0	0	1	1	0	0	1	1	1	1	1	1	1	1	0	1	1	1	0	0	0	1	1	0	1	0	1	1	1	0	1	1	0	0	1	0	0	0	1	0	1
SNPT983	0	1	0	0	0	0	1	0	1	1	0	1	0	0	0	1	1	1	1	1	0	1	0	0	0	1	1	1	0	0	0	0	1	0	0	1	0	0	1	0	0	1	1	0	0	0	0	1	1
SNPT984	1	0	1	1	1	1	0	1	0	0	1	0	1	1	1	0	0	0	0	0	1	0	1	1	1	0	0	0	1	1	1	1	0	1	1	1	1	1	0	1	1	0	0	1	1	1	1	0	0
SNPT985	1	0	1	0	0	1	1	1	0	0	0	0	0	0	1	1	1	0	0	0	1	1	0	1	1	1	0	0	0	0	1	0	0	1	1	1	1	1	0	1	0	0	0	0	1	0	1	1	0
SNPT986	0	1	0	1	1	1	0	0	1	1	1	1	1	1	1	0	0	1	1	1	0	0	1	0	0	1	1	1	1	1	0	1	1	0	0	1	0	1	1	1	1	1	1	1	0	1	1	0	1
SNPT987	1	0	1	1	1	1	1	1	1	1	1	0	1	0	1	1	1	0	0	0	0	0	1	1	0	0	1	1	1	0	1	0	0	0	0	1	0	1	1	1	1	1	1	1	0	1	1	0	1
SNPT988	0	1	0	0	1	0	0	0	0	0	0	1	0	1	0	0	0	1	1	1	1	1	0	0	1	1	0	0	0	1	0	1	1	1	1	1	1	0	0	0	0	0	0	0	1	0	0	1	0
SNPT989	1	0	1	1	0	1	1	1	1	1	1	1	1	1	1	1	1	1	1	1	1	1	1	1	1	1	1	1	1	1	1	1	1	1	1	1	1	1	1	1	1	1	1	1	1	1	1	1	1
SNPT990	0	1	0	0	1	0	0	0	0	0	0	1	0	0	0	0	0	0	0	0	0	0	0	0	0	0	0	0	0	0	0	0	0	1	0	1	0	0	0	0	0	0	0	0	0	0	0	0	0
SNPT991	0	1	1	1	1	1	0	0	0	1	1	1	1	0	0	0	0	0	0	0	1	0	1	0	0	1	0	0	1	1	0	1	0	0	1	1	0	1	1	1	0	0	0	1	0	1	1	1	0
SNPT992	1	0	0	0	0	0	1	1	1	0	0	1	0	1	1	1	1	1	1	1	0	1	0	1	1	0	1	1	0	0	1	0	1	1	0	1	1	0	0	0	1	1	1	0	1	0	0	0	1
SNPT993	0	1	1	0	0	1	1	1	0	1	1	0	1	0	1	1	1	1	1	0	0	1	0	0	1	0	1	0	1	0	1	0	1	0	1	1	1	1	0	1	1	1	1	1	1	1	1	1	1
SNPT994	1	0	0	1	1	0	0	0	1	1	0	1	0	1	0	1	0	0	0	1	1	0	1	1	0	1	0	1	0	1	0	1	0	1	0	1	0	0	1	0	0	0	0	0	0	0	0	0	0
SNPT995	1	0	1	0	0	1	1	1	0	0	0	0	0	1	1	1	1	0	1	0	1	1	0	0	1	1	0	0	0	0	1	0	1	1	1	1	1	0	1	1	0	1	0	0	1	0	1	1	0
SNPT996	0	1	0	1	1	1	0	0	1	1	1	1	1	0	0	0	0	1	0	1	0	0	1	1	0	0	1	1	1	1	0	1	0	0	0	1	0	1	0	1	1	0	1	1	0	1	1	0	1
SNPT997	1	0	1	0	0	1	0	1	0	1	0	1	1	0	1	1	1	1	0	1	0	0	1	0	0	1	1	0	1	1	0	0	0	1	0	1	1	1	1	1	1	1	1	1	1	1	1	1	1
SNPT998	0	1	0	1	1	1	1	0	1	0	1	0	0	1	1	0	0	0	1	0	1	1	0	1	1	0	0	1	0	0	1	1	1	0	1	1	0	0	0	1	0	1	0	0	0	0	1	0	0
SNPT999	1	0	1	1	0	1	1	1	0	0	1	0	1	0	1	0	1	0	0	1	1	0	1	1	1	0	0	1	0	1	1	0	0	1	0	1	1	0	1	1	1	0	0	1	1	1	1	0	0
SNPT1000	0	1	0	0	1	0	0	0	1	1	0	1	0	1	1	1	0	1	1	0	0	1	0	0	0	1	1	0	1	0	0	1	1	1	1	1	0	1	0	1	0	1	1	0	0	0	0	1	1
SNPT1001	1	0	1	0	1	1	0	0	1	1	0	1	1	1	1	1	1	0	1	0	1	1	1	1	0	1	1	1	1	0	0	1	1	1	1	1	0	1	1	1	1	1	1	1	0	1	1	0	1
SNPT1002	0	1	0	1	0	1	1	1	0	1	1	0	0	0	0	0	0	1	1	1	0	0	0	0	1	0	0	0	0	1	1	0	1	0	0	1	1	0	1	1	0	0	0	0	1	0	1	1	0
SNPT1003	0	1	1	0	0	1	0	0	1	1	1	0	1	1	1	0	1	0	0	1	0	0	0	0	1	0	0	1	1	0	1	0	0	1	1	1	1	1	0	1	0	0	0	0	1	0	1	1	0
SNPT1004	1	0	0	1	1	1	1	1	0	0	0	1	0	0	1	1	0	1	1	0	1	1	1	1	1	1	1	0	0	1	0	1	1	0	0	1	0	0	1	1	1	1	1	1	1	1	1	0	1
SNPT1005	1	1	1	1	1	1	1	1	1	1	1	1	1	1	1	1	1	1	1	1	1	1	1	1	1	1	1	1	1	1	1	1	1	1	1	1	1	1	1	1	1	1	1	1	1	1	1	1	1
SNPT1006	0	1	0	1	0	0	0	1	1	0	1	0	0	0	0	0	0	0	1	1	1	0	0	1	0	0	0	1	0	1	1	0	1	0	0	1	1	0	0	0	1	0	0	0	1	1	0	0	0
SNPT1007	1	0	1	0	1	1	0	0	0	0	1	0	1	1	1	0	0	1	0	0	0	0	1	0	1	1	0	1	0	1	1	0	0	1	1	1	1	0	1	1	1	0	1	0	0	0	1	1	1
SNPT1008	0	1	0	1	1	0	1	1	1	1	0	1	0	0	1	1	1	0	1	1	1	1	0	1	0	0	1	0	1	0	0	1	1	0	0	1	0	1	0	0	0	1	0	1	1	1	0	0	0
SNPT1009	0	1	1	1	1	1	0	1	1	0	0	0	1	0	1	1	0	0	0	1	1	0	0	0	0	1	1	0	0	1	0	1	0	0	0	1	1	0	1	1	1	1	0	0	0	1	1	1	1
SNPT1010	1	0	0	0	0	1	1	0	0	1	1	1	0	1	0	0	1	1	1	1	0	1	1	1	1	0	1	1	1	0	1	0	1	1	1	1	0	1	0	1	0	0	1	1	1	0	1	1	0
SNPT1011	1	-	0	1	1	0	0	1	1	0	1	1	1	0	0	0	1	1	0	1	1	1	1	1	1	0	1	0	1	1	1	1	0	0	1	1	1	1	0	0	1	1	1	1	0	1	0	1	1
SNPT1012	1	-	1	1	1	1	1	1	1	1	1	1	1	1	1	1	1	0	1	1	1	1	1	1	1	1	1	1	1	1	1	1	1	1	1	1	1	1	1	1	1	1	1	1	1	1	1	1	1
SNPT1013	0	1	1	1	0	1	1	0	1	1	1	1	1	0	1	1	0	1	0	1	0	0	0	1	1	1	1	0	1	0	1	0	1	1	1	1	0	1	0	1	1	0	1	1	1	1	1	1	0
SNPT1014	1	0	0	0	1	1	0	1	0	0	0	1	0	1	1	0	1	0	1	0	1	1	1	0	0	0	0	1	0	1	0	1	1	0	0	1	1	0	1	0	0	1	0	0	0	0	0	0	1
SNPT1015	1	0	1	0	1	0	1	0	1	0	0	1	0	1	1	0	1	1	0	1	0	1	0	1	1	0	0	1	0	0	0	0	0	1	0	1	0	0	0	0	1	1	1	0	1	0	0	0	1
SNPT1016	0	1	1	1	0	1	0	1	0	1	1	1	1	0	0	1	0	0	1	0	1	0	1	0	0	1	1	0	1	1	1	1	1	0	1	1	1	1	1	1	0	0	0	1	0	1	1	1	0
SNPT1017	0	1	1	1	0	1	0	0	0	0	0	0	0	1	1	1	0	0	1	1	1	0	1	1	0	0	1	0	1	0	0	1	1	1	1	0	0	1	0	1	0	0	0	1	1	0	1	1	0
SNPT1018	1	1	0	0	1	1	1	1	1	1	1	1	1	1	1	0	1	1	0	0	0	1	0	0	1	1	0	1	0	1	1	1	0	0	0	1	1	0	1	1	1	1	1	0	0	1	1	1	1
SNPT1019	1	1	0	1	1	1	1	1	1	0	1	1	1	0	1	0	1	1	0	1	1	1	1	1	1	0	1	1	0	1	1	1	0	1	1	1	1	0	1	1	0	1	0	1	0	1	1	1	1
SNPT1020	0	0	1	0	0	1	0	0	0	1	0	0	0	1	1	1	0	0	1	0	0	0	0	0	0	1	0	0	1	0	0	0	1	0	0	0	0	1	0	1	1	0	1	0	1	0	1	0	0
SNPT1021	1	1	1	1	0	1	1	1	1	1	1	1	0	1	1	1	1	1	1	1	1	1	1	1	1	1	1	1	1	1	1	0	1	1	1	1	1	1	1	1	1	1	1	1	1	1	1	1	0
SNPT1022	0	0	0	0	1	1	0	0	0	0	0	1	1	0	0	0	0	0	0	0	0	0	0	0	0	0	0	0	0	0	0	1	0	0	0	0	0	0	0	1	0	0	0	0	0	0	1	0	1
SNPT1023	1	0	1	0	1	1	1	0	0	1	1	1	0	0	1	1	1	1	1	0	1	1	0	1	1	1	0	0	0	1	1	0	1	0	0	1	1	0	1	1	0	0	1	0	0	0	1	0	1
SNPT1024	0	1	0	1	0	0	0	1	1	1	0	0	1	1	0	0	0	0	0	1	1	0	1	0	0	0	1	1	1	0	0	1	0	1	1	1	0	1	0	0	1	1	0	1	1	1	0	1	0
SNPT1025	1	1	1	1	1	1	1	1	1	1	1	1	1	1	1	1	1	1	1	1	1	1	1	1	1	1	1	1	1	1	1	1	1	1	1	1	1	1	1	1	1	1	1	1	1	1	1	1	1
SNPT1026	0	1	0	0	1	1	0	0	0	0	1	1	1	0	0	0	0	1	0	0	0	0	0	0	0	0	0	0	0	1	1	0	0	0	0	1	0	0	0	1	0	0	0	0	0	0	1	0	1
SNPT1027	-	1	-	1	-	-	-	-	1	1	-	-	1	1	1	-	-	-	-	1	-	-	1	-	-	-	1	1	1	-	-	1	-	1	-	1	-	1	-	-	1	1	-	1	-	1	-	1	-
SNPT1028	-	1	-	1	-	-	-	-	1	1	-	-	1	1	1	-	-	-	-	1	-	-	1	-	-	-	1	1	1	-	-	1	-	1	-	1	-	1	-	-	1	1	-	1	-	1	-	1	-
SNPT1029	0	1	0	0	1	1	0	0	0	0	0	1	0	0	0	0	0	0	0	0	0	0	0	0	0	0	0	1	0	0	0	0	0	0	0	1	0	0	0	1	0	0	0	0	0	1	1	0	0
SNPT1030	1	0	1	1	0	1	1	1	1	1	1	0	1	1	1	1	1	1	1	1	1	1	1	1	1	1	1	0	1	1	1	1	1	1	1	1	1	1	1	1	1	1	1	1	1	0	1	1	1
SNPT1031	0	1	0	0	0	0	1	0	1	1	0	1	0	0	0	1	1	1	1	1	0	1	0	0	0	1	1	1	0	0	0	0	1	0	0	1	0	0	1	0	1	0	1	0	0	0	0	1	1
SNPT1032	1	0	1	1	1	1	0	1	0	0	1	0	1	1	1	0	0	0	0	0	1	0	1	1	1	0	0	0	1	1	1	1	0	1	1	1	1	1	0	1	1	1	0	1	1	1	1	0	0
SNPT1033	1	1	0	0	1	1	1	1	0	0	1	1	1	1	0	0	1	1	0	0	1	0	0	1	0	0	1	1	0	1	1	1	0	1	0	1	1	0	0	1	0	0	1	1	0	1	1	1	1
SNPT1034	0	0	1	1	0	1	0	0	1	1	0	0	0	0	1	1	0	0	1	1	0	1	1	0	1	1	0	0	1	0	0	0	1	0	1	0	0	1	1	1	1	1	0	0	1	0	1	0	0
SNPT1035	0	1	0	1	1	0	1	0	1	1	0	1	0	1	1	1	0	1	1	1	1	1	0	0	0	1	1	0	1	1	0	1	1	1	1	1	0	1	0	0	1	0	1	0	0	0	1	1	1
SNPT1036	1	0	1	1	0	1	1	1	0	0	1	0	1	0	1	0	1	0	0	0	1	0	1	1	1	0	0	1	0	1	1	0	0	1	0	1	1	0	1	1	1	1	0	1	1	1	1	0	0
SNPT1037	0	1	0	0	1	0	1	0	1	1	0	1	0	1	1	1	1	1	1	0	0	1	0	0	0	1	1	1	1	0	0	1	1	1	1	1	0	1	0	0	0	1	1	0	0	0	0	1	1
SNPT1038	1	0	1	1	0	1	0	1	0	0	1	0	1	0	1	0	0	0	0	1	1	0	1	1	1	0	0	0	0	1	1	0	0	1	0	1	1	0	1	1	1	0	0	1	1	1	1	0	0
SNPT1039	1	0	1	0	0	1	0	0	0	1	0	0	1	1	1	0	0	1	0	0	0	0	1	0	1	1	0	0	0	1	1	1	0	1	1	1	1	0	1	1	1	1	1	1	0	0	1	1	1
SNPT1040	0	1	0	1	1	1	1	1	1	0	1	1	0	0	1	1	1	0	1	1	1	1	0	1	0	0	1	1	1	0	0	0	1	0	0	1	0	1	0	1	0	0	0	0	1	1	1	0	0
SNPT1041	1	1	1	1	1	1	1	1	1	1	1	1	1	1	1	1	1	1	1	1	1	1	1	1	1	1	1	1	1	0	1	1	1	1	1	1	1	1	1	1	1	1	1	1	1	0	1	1	0
SNPT1042	0	0	0	0	0	1	0	0	0	0	0	1	0	0	0	0	0	0	0	0	0	0	0	0	0	0	0	0	0	1	0	0	0	0	0	0	0	0	0	1	0	0	0	0	0	1	0	0	1
SNPT1043	0	1	0	1	1	1	1	1	1	1	1	1	1	1	0	0	0	1	0	0	1	0	0	0	1	0	0	1	1	1	1	1	0	1	1	1	1	1	0	1	0	0	1	0	0	1	1	0	1
SNPT1044	1	0	1	0	0	1	0	0	1	0	0	0	0	0	1	1	1	0	1	1	0	1	1	1	0	1	1	1	0	0	0	0	1	0	0	1	1	0	1	1	1	1	1	1	1	0	1	1	0
SNPT1045	1	0	1	1	0	1	1	1	1	1	0	0	0	1	1	1	1	0	1	1	1	1	1	1	1	1	1	1	1	0	1	0	1	1	1	1	1	1	1	1	1	1	1	1	1	0	1	1	0
SNPT1046	0	1	0	0	1	1	0	0	0	0	1	1	1	0	0	0	0	1	0	0	0	0	0	0	0	0	0	1	0	1	0	1	0	0	0	1	0	0	0	1	0	0	0	0	0	1	0	0	1
SNPT1047	1	1	1	1	1	1	1	1	1	1	1	1	1	1	1	1	1	1	1	1	1	1	1	1	1	1	1	1	1	1	1	1	1	1	1	1	1	1	1	1	1	1	1	1	1	1	1	1	1
SNPT1048	0	1	1	0	0	1	0	0	1	1	1	0	1	1	1	0	1	0	0	1	0	0	0	0	1	0	0	1	1	0	1	0	0	1	1	1	1	1	0	1	0	0	0	0	1	0	1	1	0
SNPT1049	1	1	1	1	1	1	1	1	1	1	1	1	1	1	1	1	1	1	1	1	1	1	1	1	1	1	1	1	1	1	1	1	1	1	1	1	1	1	1	1	1	1	1	1	1	1	1	1	1
SNPT1050	0	1	1	0	1	1	1	0	0	1	0	1	0	0	0	1	1	1	0	1	0	0	0	0	0	1	1	1	0	0	0	1	0	0	0	1	0	0	1	1	0	0	1	1	0	0	1	0	1
SNPT1051	1	0	0	0	0	0	1	1	0	1	0	0	0	0	1	1	1	0	1	1	1	0	1	1	0	1	1	0	1	0	1	0	1	1	1	1	1	1	0	0	1	1	1	1	1	0	0	1	0
SNPT1052	1	1	1	1	1	1	1	1	1	1	1	1	1	1	1	0	0	1	0	0	0	1	0	0	1	0	0	1	0	1	0	1	0	0	0	1	0	0	1	1	0	0	0	0	0	1	1	0	1
SNPT1053	0	1	0	0	1	1	0	0	1	1	1	1	1	0	0	1	1	0	1	0	0	0	1	1	1	1	0	1	1	1	0	0	1	0	1	1	0	1	0	1	0	0	0	0	1	1	1	0	1
SNPT1054	1	0	1	1	0	1	1	1	0	1	0	1	0	1	1	0	0	1	0	1	1	1	0	0	0	0	1	0	0	0	1	1	0	1	0	1	1	0	1	1	1	1	1	1	0	0	1	1	0
SNPT1055	0	1	0	1	1	1	0	0	1	1	1	1	1	1	1	1	1	1	1	1	0	0	1	1	1	0	1	1	0	1	1	1	1	0	0	1	0	0	0	1	0	1	1	0	0	1	1	1	1
SNPT1056	1	0	1	0	0	1	1	1	0	0	0	0	0	0	0	0	0	0	0	0	1	1	0	0	0	1	0	0	1	0	0	0	0	1	1	1	1	1	1	1	1	0	0	1	1	0	1	0	0
SNPT1057	1	0	0	0	1	1	1	1	0	1	1	1	1	0	0	1	1	1	1	0	0	1	0	1	0	1	0	1	0	0	0	1	1	1	0	1	1	0	1	1	0	0	0	1	1	1	1	0	0
SNPT1058	0	1	1	1	0	1	0	0	1	0	0	0	0	1	1	0	0	0	0	1	1	0	1	0	1	0	1	0	1	1	1	0	0	0	1	1	0	1	0	1	1	1	1	0	0	0	1	1	1
SNPT1059	0	0	0	1	0	0	0	0	0	1	0	0	0	1	1	0	1	0	0	0	1	1	0	1	1	1	0	0	0	0	0	1	0	0	0	0	0	0	1	0	1	0	1	1	1	0	0	0	0
SNPT1060	1	1	1	0	1	1	1	1	1	0	1	1	1	0	0	1	0	1	1	1	0	0	1	0	0	0	1	1	1	1	1	1	1	1	1	1	1	1	0	1	0	1	0	0	0	1	1	1	1
SNPT1061	0	0	0	0	1	1	0	0	0	0	1	1	0	0	0	0	0	0	0	0	0	0	0	1	0	0	0	0	0	1	0	0	0	0	0	0	0	0	0	1	0	0	0	0	0	0	1	0	1
SNPT1062	1	1	1	1	0	1	1	1	1	1	0	1	1	1	1	1	1	1	1	1	1	1	1	1	1	1	1	1	1	0	1	1	1	1	1	1	1	1	1	1	1	1	1	1	1	1	1	1	0
SNPT1063	0	1	0	1	1	1	1	0	1	1	1	1	1	1	1	0	1	1	1	1	0	0	1	1	0	0	0	1	1	1	1	1	1	0	1	1	1	0	0	1	0	0	1	1	0	1	1	0	1
SNPT1064	1	1	1	1	1	1	1	1	1	1	1	1	1	1	1	1	1	1	1	1	1	1	1	1	1	1	1	1	1	1	1	1	1	1	1	1	1	1	1	1	1	1	1	1	1	1	1	1	1
SNPT1065	1	1	1	1	1	1	1	1	1	1	1	1	1	1	1	1	1	1	1	1	1	1	1	1	1	1	0	1	1	1	1	1	1	1	1	1	1	1	1	1	0	0	1	0	1	0	1	1	1
SNPT1066	0	1	0	1	0	0	0	0	1	1	0	0	1	1	1	0	0	1	1	1	0	0	1	0	1	0	1	1	1	0	0	1	0	0	0	1	0	1	0	0	1	1	0	1	0	1	0	1	0
SNPT1067	0	1	0	0	0	0	0	0	1	0	0	1	0	1	0	0	0	1	1	0	1	1	0	0	1	1	0	0	0	1	0	1	1	1	1	1	1	0	0	0	0	0	1	0	1	0	0	1	0
SNPT1068	1	0	1	1	1	1	1	1	0	1	1	0	1	0	1	1	1	0	0	1	0	0	1	1	0	0	1	1	1	0	1	0	0	0	0	1	0	1	1	1	1	1	0	1	0	1	1	0	1
SNPT1069	0	0	1	0	0	1	0	0	0	1	0	0	0	1	1	1	0	0	1	0	0	0	0	0	0	1	0	0	1	0	0	0	1	0	0	0	0	1	0	1	1	0	1	0	1	0	1	0	0
SNPT1070	1	1	0	1	1	1	1	1	1	0	1	1	1	0	1	0	1	1	0	1	1	1	1	1	1	0	1	1	0	1	1	1	0	1	1	1	1	0	1	1	0	1	0	1	0	1	1	1	1
SNPT1071	0	1	0	1	1	1	0	1	0	0	1	1	1	0	0	0	0	0	0	1	1	1	1	0	1	1	1	0	1	1	1	1	0	0	1	1	0	1	1	1	1	0	0	1	0	1	1	1	0
SNPT1072	1	0	1	0	0	1	1	0	1	1	0	0	0	1	1	1	1	1	1	0	0	0	0	1	0	0	0	1	1	0	0	0	1	1	0	1	1	0	0	1	0	1	1	0	1	0	1	0	1
SNPT1073	1	1	1	1	1	1	1	1	1	1	0	1	0	1	1	1	1	0	1	1	1	1	1	1	1	1	1	1	1	1	1	1	1	1	1	1	1	1	1	1	1	1	1	1	1	0	1	1	0
SNPT1074	0	1	0	0	0	1	0	0	0	0	1	1	1	0	0	0	0	1	0	0	0	0	0	0	0	0	0	0	0	0	0	0	0	0	0	1	0	0	0	1	0	0	0	0	0	1	1	0	1
SNPT1075	0	0	0	0	1	1	0	0	0	0	0	1	0	0	0	0	0	1	0	0	0	0	0	0	0	0	0	0	0	1	0	1	0	0	0	0	0	0	0	1	0	0	0	0	0	1	1	0	1
SNPT1076	1	1	1	1	1	1	1	1	1	1	1	0	1	1	1	1	1	0	1	1	1	1	1	1	1	1	1	1	1	0	1	0	1	1	1	1	1	1	1	1	1	1	1	1	1	0	1	1	0
SNPT1077	0	1	1	0	0	1	0	0	1	1	1	0	1	1	1	0	0	0	1	1	0	0	0	0	1	0	0	1	0	0	1	0	1	1	1	1	1	1	0	1	1	0	0	0	1	0	1	0	0
SNPT1078	1	0	0	1	1	1	1	1	0	0	0	1	0	0	1	1	1	1	0	0	1	1	1	1	0	1	1	0	1	1	0	1	0	0	0	1	0	1	1	1	0	1	1	1	0	1	1	1	1
SNPT1079	0	1	0	1	1	1	0	1	0	0	1	1	1	0	1	0	0	0	0	0	1	0	1	0	0	1	0	0	1	1	0	1	0	0	1	1	0	1	1	1	0	0	0	1	0	1	1	1	0
SNPT1080	1	0	1	0	1	1	1	1	1	1	0	1	0	1	1	1	1	1	1	1	0	1	0	1	1	1	1	1	1	0	1	0	1	1	0	1	1	0	0	1	1	1	1	0	1	0	1	0	1
SNPT1081	0	1	1	1	1	1	1	0	0	1	1	1	1	0	0	1	1	1	1	0	0	0	1	0	0	0	1	0	1	1	1	0	1	1	0	1	1	1	1	1	0	0	1	0	1	0	1	1	0
SNPT1082	1	0	0	0	0	0	0	1	1	0	0	1	0	1	1	0	0	0	0	1	1	1	0	1	1	1	1	1	0	0	0	1	0	0	1	1	0	0	0	0	1	1	0	1	0	1	0	0	1
SNPT1083	0	1	0	1	1	0	0	0	1	1	1	1	1	1	1	0	1	1	1	1	0	0	1	0	1	0	1	1	1	1	0	1	1	0	1	1	0	1	1	1	1	1	1	1	0	1	1	0	1
SNPT1084	1	0	1	0	0	1	1	1	0	1	0	0	0	0	1	1	1	0	0	0	1	1	0	1	1	1	0	0	0	0	1	0	0	1	1	1	1	0	0	1	0	0	0	0	1	0	1	1	0
SNPT1085	1	0	1	0	0	1	0	1	0	0	0	0	0	1	1	1	0	0	1	0	1	0	0	0	0	1	0	0	1	0	0	0	1	0	0	0	1	1	0	1	1	0	1	0	1	0	1	0	0
SNPT1086	1	1	0	1	1	1	1	0	1	1	1	1	1	0	1	0	1	1	0	1	0	1	1	1	1	0	1	1	0	1	1	1	0	1	1	1	0	0	1	1	0	1	0	1	0	1	1	1	1
SNPT1087	1	0	0	1	1	0	0	0	1	0	0	1	1	1	0	0	0	0	0	1	1	0	1	1	0	1	0	1	1	1	0	1	0	1	1	1	0	1	1	0	0	0	0	0	0	0	0	0	1
SNPT1088	0	1	1	0	0	1	1	1	0	1	1	1	0	0	1	1	1	1	1	0	0	1	0	0	1	0	1	0	0	0	1	1	1	1	0	1	1	1	0	1	1	1	1	1	1	1	1	1	0
SNPT1089	0	1	0	1	1	0	0	0	1	1	0	1	0	1	1	1	0	1	1	1	0	1	0	0	0	1	0	0	1	1	0	1	1	0	0	1	0	1	0	0	1	0	0	1	0	0	0	0	1
SNPT1090	1	0	1	0	0	1	1	1	0	0	1	0	1	0	1	0	1	0	0	0	1	0	1	1	1	0	1	1	0	0	1	0	0	1	1	1	1	0	1	1	0	1	1	0	1	1	1	1	0
SNPT1091	1	0	0	1	0	0	1	1	1	0	0	0	0	0	0	0	1	0	0	1	1	1	1	1	1	0	1	0	0	0	1	0	0	1	1	1	1	0	1	0	0	1	1	1	0	0	0	1	0
SNPT1092	0	1	1	0	1	1	0	0	0	1	1	1	1	1	1	1	0	1	1	0	0	0	0	0	0	1	0	1	1	1	0	1	1	0	0	1	0	1	0	1	1	0	1	0	1	1	1	0	1
SNPT1093	1	1	1	1	1	1	1	1	1	1	1	1	1	1	1	1	1	1	1	1	1	1	1	1	1	1	1	1	1	1	1	1	1	1	1	1	1	1	1	1	1	1	1	1	1	1	1	1	1
SNPT1094	1	1	1	0	1	1	0	1	0	0	1	1	1	0	0	1	1	1	0	0	1	1	0	0	1	0	1	1	1	1	0	1	0	1	0	1	0	1	1	1	1	0	0	1	1	1	1	1	1
SNPT1095	0	1	0	1	0	0	0	1	1	1	0	0	1	1	0	0	0	0	0	1	0	0	1	0	0	0	1	1	1	0	0	1	0	1	0	1	0	1	0	0	1	1	0	1	1	1	0	1	0
SNPT1096	1	0	1	0	1	1	1	0	0	0	1	1	0	0	1	1	1	1	1	0	1	1	0	1	1	1	0	0	0	1	1	0	1	0	1	1	1	0	1	1	0	0	1	0	0	0	1	0	1
SNPT1097	1	0	1	1	1	0	0	0	0	0	0	1	0	1	0	1	0	0	0	1	1	0	1	1	0	1	0	1	0	1	0	1	0	1	0	1	0	0	1	0	0	0	0	0	0	0	0	0	0
SNPT1098	0	1	1	1	0	1	1	1	1	1	1	0	1	0	1	1	1	1	1	0	0	1	0	0	1	0	1	0	1	0	1	0	1	0	1	1	1	1	0	1	1	1	1	1	1	1	1	1	1
SNPT1099	1	1	0	0	1	1	1	1	0	0	1	1	1	0	1	0	0	1	0	1	1	0	1	1	0	1	1	1	0	1	1	1	0	1	0	1	1	0	0	1	0	1	0	0	0	1	1	1	1
SNPT1100	0	0	1	1	0	1	0	0	1	1	0	0	0	1	1	1	1	0	1	1	0	1	0	0	1	0	0	0	1	0	0	0	1	0	1	0	0	1	1	1	1	0	1	1	1	0	1	0	0
SNPT1101	1	1	1	1	1	1	1	1	1	1	1	1	1	1	1	1	1	1	1	1	1	1	1	1	1	1	1	1	1	1	1	1	1	1	1	1	1	1	1	1	1	1	1	1	1	1	1	1	1
SNPT1102	1	0	0	1	0	0	1	1	1	0	0	0	0	0	1	0	1	0	0	1	1	1	1	1	1	0	1	0	0	0	1	0	0	1	1	1	1	0	1	0	0	1	0	1	0	0	0	1	0
SNPT1103	0	1	0	1	0	0	1	0	1	0	1	0	1	0	0	0	0	1	0	1	0	0	1	1	0	0	1	0	1	1	0	0	0	1	1	1	0	1	0	0	1	0	1	1	1	1	0	1	0
SNPT1104	1	0	1	0	1	1	0	1	0	1	0	1	0	1	1	1	1	0	1	0	1	1	0	0	1	1	0	1	0	0	1	1	1	0	0	1	1	0	1	1	0	1	0	0	1	0	1	0	1
SNPT1105	1	0	1	0	1	1	1	0	0	0	1	1	0	0	1	1	1	1	1	0	1	1	0	1	1	1	0	0	0	1	1	0	1	0	0	1	0	0	0	1	0	0	1	0	0	0	1	0	1
SNPT1106	0	1	0	1	0	0	0	1	1	1	0	0	1	1	1	0	0	0	0	1	0	0	1	0	0	0	1	1	1	0	0	1	0	1	1	1	1	1	1	0	1	1	0	1	1	1	0	1	0
SNPT1107	0	0	0	0	1	1	0	0	0	1	0	1	0	0	0	0	0	1	0	0	0	0	0	0	0	0	0	0	0	0	0	0	0	0	0	0	0	0	0	1	0	0	0	0	0	1	1	0	0
SNPT1108	1	1	1	1	0	1	1	1	1	1	1	0	1	1	1	1	1	0	1	1	1	1	1	1	1	1	1	1	1	1	1	1	1	1	1	1	1	1	1	1	1	1	1	1	1	0	1	1	1
SNPT1109	0	-	-	0	1	1	0	0	0	-	1	0	1	-	-	-	0	-	-	0	-	0	-	-	0	-	0	1	-	1	0	0	-	0	-	0	0	-	-	1	-	0	-	0	-	0	1	0	1
SNPT1110	1	-	-	1	1	1	1	1	1	-	0	1	0	-	-	-	1	-	-	1	-	1	-	-	1	-	1	1	-	1	1	1	-	1	-	1	1	-	-	1	-	1	-	1	-	1	1	1	1
SNPT1111	-	1	1	1	1	1	-	1	-	1	1	1	1	-	-	1	-	-	1	-	1	-	1	-	-	1	1	0	1	1	1	1	1	-	1	1	1	1	1	1	-	-	-	1	-	1	1	1	-
SNPT1112	-	0	0	0	0	0	-	0	-	0	0	0	0	-	-	0	-	-	0	-	0	-	0	-	-	0	0	1	0	0	0	0	0	-	0	0	0	0	0	0	-	-	-	0	-	0	0	0	-
SNPT1113	0	0	1	0	1	1	0	0	0	1	1	1	0	1	1	1	0	0	1	0	0	0	0	0	0	1	0	1	1	1	0	1	1	0	0	0	0	1	0	1	1	0	1	0	1	0	1	0	1
SNPT1114	1	1	0	1	0	0	1	1	1	0	0	1	1	0	1	0	1	1	0	1	1	1	1	1	1	0	1	1	0	0	1	0	0	1	1	1	1	0	1	0	0	1	0	1	0	1	0	1	0
SNPT1115	1	0	1	0	0	1	0	0	0	0	0	1	0	0	1	1	1	1	1	1	0	1	1	1	0	1	1	0	0	1	0	1	1	1	0	1	0	0	1	1	1	1	1	1	1	1	1	0	1
SNPT1116	0	1	0	1	1	1	1	1	1	1	1	0	1	1	0	1	0	0	0	0	1	0	0	0	1	0	0	1	1	0	1	0	0	0	1	1	1	1	0	1	0	0	0	0	0	0	1	1	0
SNPT1117	0	1	0	1	1	1	0	1	1	1	0	0	1	1	1	0	0	0	0	1	0	0	1	0	0	0	1	1	1	0	1	1	0	1	0	1	0	1	0	0	1	1	0	1	1	1	0	1	0
SNPT1118	1	0	1	0	1	1	1	0	0	0	1	1	0	0	1	1	1	1	1	0	1	1	0	1	1	1	0	1	0	1	1	0	1	0	1	1	1	0	1	1	0	0	1	0	0	0	1	1	1
SNPT1119	1	1	1	1	1	1	1	1	1	1	1	1	1	1	1	1	1	1	1	1	1	1	1	1	1	1	1	1	1	1	1	1	1	1	1	1	1	1	1	1	1	1	1	1	1	1	1	1	1
SNPT1120	1	0	1	1	1	1	1	0	0	0	1	1	0	0	1	1	1	1	1	0	1	1	0	1	1	1	0	0	0	1	1	0	1	1	1	1	1	0	1	1	1	0	1	0	0	1	1	0	1
SNPT1121	0	1	1	1	0	1	0	1	1	1	1	0	1	1	1	0	0	0	1	1	0	1	0	0	1	0	0	1	0	0	1	0	1	1	1	1	1	1	0	1	1	0	0	0	1	0	1	0	0
SNPT1122	1	0	0	1	1	1	1	1	1	0	0	1	0	0	0	1	1	1	0	1	1	1	1	1	0	1	1	0	1	1	0	1	0	0	0	1	0	1	1	1	0	1	1	1	0	1	1	1	1
SNPT1123	0	1	0	1	0	1	0	0	1	1	0	0	1	1	0	0	0	0	0	1	0	0	1	0	0	0	1	1	1	0	0	1	0	1	0	1	0	1	0	0	1	1	1	1	0	1	0	1	0
SNPT1124	1	0	1	0	1	1	1	1	0	0	1	1	0	0	1	1	1	1	1	0	1	1	0	1	1	1	0	0	0	1	1	0	1	1	1	1	1	0	1	1	0	0	1	0	1	0	1	0	1
SNPT1125	0	1	0	0	0	0	1	0	1	1	0	1	1	0	1	1	1	1	1	1	0	1	0	0	0	1	1	1	0	0	0	0	1	0	0	1	0	0	1	0	0	1	1	0	0	0	0	1	1
SNPT1126	1	0	1	1	1	1	0	1	0	0	1	0	1	1	1	0	0	0	0	0	1	0	1	1	1	0	0	0	1	1	1	1	0	1	1	1	1	1	1	1	1	0	0	1	1	1	1	0	0
SNPT1127	1	0	0	0	0	1	0	0	1	0	0	1	0	0	0	1	0	1	0	0	1	1	0	1	1	0	0	1	1	1	1	1	0	0	1	1	0	1	0	0	1	0	1	1	0	1	0	0	1
SNPT1128	0	1	1	1	1	1	1	1	0	1	1	1	1	1	1	1	1	0	1	1	0	0	1	0	0	1	1	0	0	0	0	0	1	1	0	1	1	0	1	1	1	1	0	0	1	0	1	1	0
SNPT1129	1	0	0	1	1	1	1	1	0	0	0	1	0	1	1	1	0	1	1	0	1	1	1	1	0	1	1	0	0	1	0	1	1	0	0	1	0	0	1	1	1	1	1	1	0	1	1	1	1
SNPT1130	0	1	1	0	1	1	0	0	1	1	1	0	1	0	1	0	1	0	0	1	0	0	0	0	1	0	0	1	1	0	1	0	0	1	1	1	1	1	0	1	0	0	0	0	1	0	1	0	0
SNPT1131	1	1	1	1	1	1	1	1	1	1	1	1	1	1	1	1	1	1	1	1	1	1	1	1	1	1	1	1	1	1	1	1	1	1	1	1	1	1	1	1	1	1	1	1	1	1	1	1	1
SNPT1132	0	1	1	0	1	1	1	1	0	1	1	1	1	1	1	1	1	0	1	1	0	0	1	0	0	1	1	1	0	0	0	0	1	1	0	1	1	0	1	1	0	1	0	0	1	0	1	1	0
SNPT1133	0	1	0	1	1	1	0	0	1	1	1	1	1	0	1	0	0	1	0	1	0	0	1	0	0	0	1	1	1	1	0	1	0	0	0	1	0	1	1	1	1	1	1	1	0	1	1	0	1
SNPT1134	1	0	1	0	0	1	1	1	0	0	0	0	0	1	1	1	1	0	1	0	1	1	0	1	1	1	0	0	0	0	1	0	1	1	1	1	1	0	0	1	0	0	0	0	1	0	1	1	0
SNPT1135	0	1	1	1	0	1	1	1	1	0	1	1	0	0	0	1	0	1	0	0	0	0	0	0	1	0	0	0	1	1	0	0	0	0	0	1	1	1	1	1	0	0	0	0	1	1	1	1	0
SNPT1136	1	0	1	0	1	1	0	0	0	1	0	1	1	1	1	1	1	0	1	1	1	1	1	1	0	1	1	1	0	0	1	1	1	1	1	1	0	0	0	1	1	1	1	1	0	1	1	0	1
SNPT1137	1	1	1	1	1	1	1	1	1	1	1	1	1	1	1	1	1	1	1	1	1	1	1	1	1	1	1	1	1	1	1	1	1	1	1	1	1	1	1	1	1	1	1	1	1	1	1	1	1
SNPT1138	1	1	1	0	0	1	1	0	1	1	1	0	1	1	1	0	0	0	1	1	0	0	0	0	1	1	0	1	1	0	0	1	1	1	1	1	1	1	1	1	1	0	0	0	1	0	1	0	0
SNPT1139	0	0	1	1	0	1	0	0	0	0	0	0	0	1	1	1	0	0	1	1	1	0	1	1	0	0	1	0	1	0	0	0	1	1	1	0	0	1	0	1	0	0	0	1	1	0	1	0	0
SNPT1140	1	1	0	0	1	1	1	1	1	1	1	1	1	0	1	0	1	1	0	0	0	1	0	0	1	1	0	1	0	1	1	1	0	0	0	1	1	0	1	1	1	1	1	0	0	1	1	1	1
SNPT1141	1	0	1	0	1	1	0	0	0	0	1	1	1	1	1	0	0	1	0	0	0	0	1	0	1	1	0	0	0	1	1	0	0	1	1	1	1	0	1	1	1	0	1	0	0	0	1	1	1
SNPT1142	0	1	0	1	1	0	1	1	1	1	0	1	0	0	0	1	1	0	1	1	1	1	0	1	0	0	1	1	1	0	0	1	1	0	0	1	0	1	0	0	0	1	0	1	1	1	0	0	0
SNPT1143	0	1	0	1	1	1	0	1	1	0	1	1	1	0	1	1	0	1	0	1	0	1	1	0	1	1	1	1	1	1	1	1	0	1	1	1	1	1	1	1	1	0	0	1	0	1	1	0	1
SNPT1144	1	0	1	0	0	1	1	0	0	1	0	0	0	1	0	0	1	0	1	0	1	0	1	1	0	0	0	0	0	0	0	0	1	0	0	1	0	0	0	1	1	1	1	0	1	0	1	1	0
SNPT1145	0	1	0	1	1	1	1	1	1	1	1	1	0	0	1	1	1	0	1	1	0	1	0	1	0	0	1	1	1	0	0	0	1	0	0	1	0	1	0	1	0	0	0	0	1	1	1	0	0
SNPT1146	1	0	1	0	0	1	0	0	0	1	0	1	1	1	1	1	0	1	0	0	1	0	1	0	1	1	0	0	0	1	1	1	0	1	1	1	1	0	1	1	1	1	1	1	0	0	1	1	1
SNPT1147	0	1	1	1	1	1	1	0	0	1	1	1	1	0	0	1	1	1	1	0	0	0	1	0	0	0	1	0	1	1	1	0	1	1	0	1	1	1	1	1	0	0	0	1	1	0	1	1	0
SNPT1148	1	0	0	0	0	0	0	1	1	0	0	1	0	1	1	0	0	0	0	1	1	1	0	1	1	1	1	1	0	0	0	1	0	0	1	1	0	0	0	0	1	1	1	0	0	1	0	0	1
SNPT1149	1	0	0	0	0	1	0	1	0	0	0	0	0	0	1	1	1	0	0	0	0	1	0	0	1	0	0	0	1	0	0	0	0	1	0	1	0	1	1	1	0	0	0	0	1	0	1	1	0
SNPT1150	0	1	1	1	1	1	1	0	1	1	1	1	1	1	1	0	0	1	1	1	1	0	1	1	0	1	1	1	0	1	1	1	1	0	1	1	1	0	0	1	1	1	1	1	0	1	1	0	1
SNPT1151	1	1	1	1	1	1	1	1	1	1	1	1	1	1	1	1	1	1	1	1	1	1	1	1	1	1	1	1	1	1	1	1	1	1	1	1	1	1	1	1	1	1	1	1	1	1	1	1	1
SNPT1152	0	1	1	0	0	1	1	0	1	0	1	0	1	1	1	0	0	0	1	1	0	0	0	0	1	0	0	1	1	0	0	1	1	1	1	1	1	1	0	1	1	0	0	0	1	0	1	0	0
SNPT1153	0	1	0	1	1	1	1	0	1	0	1	1	1	1	0	0	0	1	1	1	1	0	0	1	0	0	0	1	0	1	1	1	1	0	1	1	0	0	0	1	1	0	1	0	1	1	1	0	1
SNPT1154	1	0	1	0	0	1	0	1	0	1	0	0	0	0	1	1	1	0	0	0	0	1	1	0	1	1	1	0	1	0	0	0	0	1	0	1	1	1	1	1	0	1	0	1	0	0	1	1	0
SNPT1155	1	0	0	0	0	0	0	0	1	0	0	1	0	0	1	0	0	1	0	0	1	1	0	1	1	0	0	1	1	1	1	1	0	0	1	1	0	1	0	0	1	0	1	1	0	1	0	0	1
SNPT1156	0	1	1	1	1	1	1	1	0	1	1	1	1	1	0	1	1	0	1	1	0	0	1	0	0	1	1	0	0	0	0	0	1	1	0	1	1	0	1	1	1	1	0	0	1	0	1	1	0
SNPT1157	1	1	1	1	1	1	1	1	1	1	1	1	1	1	1	1	1	1	1	1	1	1	1	1	1	1	1	1	1	1	1	1	1	1	1	1	1	1	1	1	1	1	1	1	1	1	1	1	1
SNPT1158	0	1	1	0	0	1	1	0	1	1	1	0	1	1	1	0	0	0	1	1	0	0	0	1	1	0	0	1	0	0	1	0	1	1	1	1	1	0	0	1	1	0	0	0	1	0	1	0	0
SNPT1159	1	0	1	0	1	1	0	0	0	0	0	1	1	1	1	0	0	1	0	0	0	0	1	0	1	1	0	0	0	1	1	1	0	1	1	1	1	0	1	1	1	1	1	0	0	0	1	1	1
SNPT1160	0	1	0	1	1	1	1	1	1	1	1	1	0	0	1	1	1	0	1	1	1	1	0	1	0	0	1	1	1	0	0	0	1	0	0	1	0	1	0	0	0	0	0	1	1	1	0	0	0
SNPT1161	1	0	0	0	0	0	1	1	1	0	0	0	0	1	1	1	1	1	1	1	0	1	0	1	1	0	1	1	1	0	1	0	1	1	0	1	1	0	0	0	1	1	1	0	1	0	0	0	1
SNPT1162	0	1	1	1	1	1	0	0	0	1	1	1	1	0	0	0	0	0	0	0	1	0	1	0	0	1	0	0	1	1	0	1	0	0	1	1	0	1	1	1	0	0	0	1	0	1	1	1	0
SNPT1163	1	1	0	0	1	1	0	1	0	1	1	1	1	0	0	1	1	1	1	0	0	1	0	1	1	0	0	1	0	1	1	1	1	1	0	1	1	0	1	1	0	0	0	1	1	1	1	0	1
SNPT1164	0	0	1	1	0	1	1	0	1	0	0	0	0	1	1	0	0	0	0	1	1	0	1	0	0	1	1	0	1	0	1	0	0	0	1	0	0	1	0	0	1	1	1	0	0	0	0	1	0
SNPT1165	1	0	1	0	0	1	1	0	0	1	0	0	0	0	0	1	1	0	1	0	0	0	0	1	0	1	0	0	0	0	1	0	1	1	0	1	1	0	1	1	0	0	0	1	0	0	1	0	0
SNPT1166	0	1	0	1	1	1	0	1	1	0	1	1	1	1	1	0	0	1	0	1	1	1	1	0	1	0	1	1	1	1	0	1	0	0	1	1	0	1	0	1	1	1	1	0	1	1	0	1	1
SNPT1167	0	1	1	1	1	1	0	0	1	0	0	0	0	1	1	1	0	0	1	0	1	1	0	0	0	1	1	0	0	1	0	1	0	0	0	1	0	0	0	1	1	1	1	0	0	1	1	1	1
SNPT1168	1	0	0	1	0	1	1	1	0	1	1	1	1	0	0	0	1	1	1	1	0	0	1	1	1	0	1	1	1	0	1	0	1	1	1	1	1	1	1	1	0	0	0	1	1	0	0	0	0
SNPT1169	1	0	1	1	1	1	0	1	0	0	1	0	1	0	1	0	0	0	0	1	1	0	1	1	1	0	0	0	1	1	1	1	0	1	0	1	1	1	0	1	1	0	0	1	1	1	1	0	0
SNPT1170	0	1	0	0	0	0	1	1	1	1	0	1	0	1	1	1	1	1	1	0	0	1	0	0	0	1	1	1	0	0	0	0	1	0	1	1	0	0	1	0	0	1	1	0	0	0	0	1	1
SNPT1171	1	1	1	1	0	1	1	1	1	1	1	0	1	1	1	1	1	1	1	1	1	1	1	1	1	1	1	1	1	0	1	0	1	1	1	1	1	1	1	1	1	1	1	1	1	0	1	1	0
SNPT1172	0	0	0	0	1	1	0	0	0	0	0	1	0	0	0	0	0	0	0	0	0	0	0	0	0	0	0	1	0	1	0	1	0	0	0	0	0	0	0	1	0	0	0	0	0	1	1	0	1
SNPT1173	0	1	0	1	1	0	1	0	1	0	1	1	1	1	0	0	0	1	1	0	1	1	0	1	1	0	0	1	0	0	1	1	1	0	1	1	0	0	0	0	0	1	0	0	0	0	0	0	0
SNPT1174	1	0	1	0	0	1	0	1	0	1	0	1	0	0	1	1	1	0	0	1	0	0	1	0	0	1	1	0	1	1	0	0	0	1	0	1	1	1	1	1	1	1	1	1	1	1	1	1	1
SNPT1175	1	0	1	1	1	1	0	1	0	0	1	0	1	1	1	0	0	0	0	1	1	1	1	1	1	0	0	0	1	1	1	1	0	1	1	1	1	1	0	1	1	1	0	1	1	1	1	1	0
SNPT1176	1	1	1	1	1	1	1	1	1	1	1	1	1	1	1	1	1	1	1	1	1	1	1	1	1	1	1	1	1	1	1	1	1	1	1	1	1	1	1	1	1	1	1	1	1	1	1	1	1
SNPT1177	0	1	0	1	0	1	0	1	0	0	1	1	1	0	1	1	0	0	0	1	1	1	1	0	1	1	1	0	1	1	1	1	0	0	1	1	0	1	1	1	1	0	0	1	0	1	1	1	0
SNPT1178	1	0	1	0	1	1	1	0	1	1	0	0	0	1	1	0	1	1	1	0	0	0	0	1	0	0	0	1	1	0	0	0	1	1	0	1	1	0	0	1	1	1	1	0	1	0	1	0	1
SNPT1179	1	0	0	0	1	0	0	0	0	0	1	0	1	0	0	1	0	1	1	0	1	0	0	0	1	1	1	1	1	0	0	1	1	1	0	1	0	1	0	0	0	0	0	1	1	0	0	1	0
SNPT1180	0	1	1	1	0	1	1	1	1	1	0	1	0	1	1	0	1	0	0	1	0	1	1	1	0	0	0	0	0	1	1	0	0	0	1	1	1	0	1	1	1	1	1	0	0	1	1	1	1
SNPT1181	0	1	1	0	0	1	1	1	0	1	1	0	1	0	1	1	1	1	1	0	0	1	0	0	1	0	1	0	1	0	1	0	1	0	1	1	1	1	0	1	1	1	1	1	1	1	1	1	1
SNPT1182	1	0	0	1	1	0	0	0	1	0	0	1	0	1	0	1	0	0	0	1	1	0	1	1	0	1	0	1	0	1	0	1	0	1	0	1	0	0	1	0	0	0	0	0	0	0	0	0	0
SNPT1183	0	1	0	0	1	1	0	0	0	0	1	1	1	0	0	0	0	1	0	0	0	0	0	0	0	0	-	1	0	1	0	1	0	0	0	1	0	0	0	1	0	1	0	0	0	1	1	1	1
SNPT1184	1	0	1	1	0	1	1	1	1	1	1	0	0	1	1	1	1	0	1	1	1	1	1	1	1	1	-	0	1	0	1	0	1	1	1	1	1	1	1	0	1	1	1	1	1	0	1	1	0
SNPT1185	1	0	1	0	0	1	0	0	0	1	0	1	1	1	1	1	0	1	0	0	0	0	1	0	1	1	0	0	0	1	1	1	0	1	1	1	1	0	1	1	1	1	1	1	0	0	1	1	1
SNPT1186	0	1	0	1	1	1	1	1	1	0	1	1	0	0	1	1	1	0	1	1	1	1	0	1	0	0	1	1	1	0	0	0	1	0	0	1	0	1	0	1	0	0	0	0	1	1	1	0	0
SNPT1187	1	1	1	1	0	1	1	1	1	1	0	0	1	1	1	1	1	0	1	1	1	1	1	1	1	1	1	0	1	0	1	0	1	1	1	1	1	1	1	1	1	1	1	1	1	0	1	1	0
SNPT1188	0	1	0	0	1	1	0	0	0	0	1	1	1	0	0	0	0	1	0	0	0	0	0	0	0	0	0	1	0	1	0	1	0	0	0	1	1	0	0	1	0	0	0	0	0	1	1	0	1
SNPT1189	1	0	0	1	1	1	1	1	0	0	0	1	0	0	0	1	1	1	0	0	1	1	1	1	0	1	1	0	1	1	0	1	0	0	0	1	0	1	1	1	0	1	1	1	0	1	1	1	1
SNPT1190	0	1	1	0	0	1	0	0	1	1	1	0	1	1	1	0	0	0	1	1	0	0	0	0	1	0	0	1	0	0	1	0	1	1	1	1	1	0	0	1	1	0	0	0	1	0	1	0	0
SNPT1191	1	0	1	0	0	1	1	0	0	1	0	0	0	1	1	0	1	0	1	0	0	0	1	1	0	0	0	0	0	0	0	0	1	0	0	1	0	1	0	1	0	1	1	0	1	0	1	1	0
SNPT1192	0	1	0	1	1	1	0	1	1	0	1	1	1	0	1	1	0	1	0	1	1	1	1	0	1	1	1	1	1	1	1	1	0	1	1	1	1	1	1	1	1	0	0	1	0	1	1	0	1
SNPT1193	1	0	1	1	1	1	1	1	1	1	0	0	0	1	1	1	1	0	1	1	1	1	1	1	1	1	1	0	1	0	1	0	1	1	1	1	1	1	1	1	1	1	1	1	1	0	1	1	0
SNPT1194	0	1	0	0	1	1	0	0	0	0	1	1	1	0	0	0	0	1	0	0	1	0	0	0	0	0	0	1	0	1	0	1	0	0	0	1	0	0	0	1	0	0	1	0	0	1	1	0	1
SNPT1195	1	1	1	1	1	1	1	1	1	1	1	1	1	1	1	1	1	1	1	1	1	1	1	1	1	1	1	1	1	1	1	1	1	1	1	1	1	1	1	1	1	1	1	1	1	1	1	1	1
SNPT1196	1	0	1	0	1	1	1	1	0	0	1	1	0	0	1	1	1	1	1	0	1	1	0	1	1	1	0	0	0	0	1	0	1	0	0	1	0	0	0	1	0	0	1	0	0	0	1	0	1
SNPT1197	1	0	0	1	1	1	1	1	0	0	0	1	0	0	1	1	1	1	0	0	1	1	1	1	0	1	1	0	1	1	0	1	0	0	0	1	0	1	1	1	0	1	1	1	0	1	1	1	1
SNPT1198	0	1	1	0	0	1	0	0	1	1	1	0	1	1	1	0	0	0	1	1	0	0	0	0	1	0	0	1	0	0	1	0	1	1	1	1	1	0	0	1	1	0	0	0	1	0	1	0	0
SNPT1199	1	0	0	0	1	0	0	0	0	0	1	0	0	0	0	1	0	0	0	1	1	0	1	0	0	1	1	1	0	1	0	1	0	1	1	1	0	0	1	0	0	0	0	1	1	0	0	0	1
SNPT1200	0	1	1	1	0	1	1	1	1	1	0	1	1	1	1	0	1	1	1	0	0	1	0	1	1	0	0	0	1	0	1	0	1	0	0	1	1	1	0	1	1	1	1	0	0	1	1	1	0
SNPT1201	0	1	0	0	1	0	1	0	1	1	0	1	0	1	1	1	1	1	1	1	0	1	0	0	0	1	1	1	0	0	0	1	1	0	1	1	0	0	1	0	0	1	1	0	0	0	0	1	1
SNPT1202	1	0	1	1	0	1	0	1	0	0	1	0	1	0	1	0	0	0	0	1	1	0	1	1	1	0	0	0	1	1	1	0	0	1	0	1	1	1	0	1	1	0	0	1	1	1	1	0	0
SNPT1203	-	0	-	-	0	0	-	-	1	-	0	0	0	-	-	1	1	-	1	-	-	-	1	1	1	1	-	0	1	0	1	-	1	-	1	0	-	1	-	0	-	-	-	-	1	0	0	1	0
SNPT1204	-	1	-	-	1	1	-	-	0	-	1	1	1	-	-	0	0	-	0	-	-	-	0	0	0	0	-	1	0	1	0	-	0	-	0	1	-	0	-	1	-	-	-	-	0	1	1	0	1
SNPT1205	1	1	1	1	1	1	1	1	1	1	1	1	1	1	1	1	1	1	1	1	1	1	1	1	1	1	1	1	1	1	1	1	1	1	1	1	1	1	1	1	1	1	1	1	1	1	1	1	1
SNPT1206	0	0	0	0	1	1	1	0	0	0	0	1	0	0	0	0	0	1	0	0	0	0	0	0	0	0	0	0	0	1	0	0	0	1	0	0	0	0	0	1	0	0	0	0	0	1	0	0	1
SNPT1207	0	1	0	1	0	0	1	1	1	1	0	0	1	1	1	0	0	0	0	1	0	0	1	0	1	0	1	1	1	0	0	1	0	1	1	1	0	1	1	0	1	1	0	1	1	1	0	1	0
SNPT1208	1	0	1	0	1	1	1	0	0	0	1	1	0	0	1	1	1	1	1	0	1	1	0	1	1	1	0	0	0	1	1	0	1	0	0	1	1	0	0	1	0	0	1	0	0	0	1	0	1
SNPT1209	0	1	1	1	1	1	0	1	0	1	1	1	1	0	0	1	0	0	1	0	1	0	1	0	0	1	1	0	1	1	1	1	1	0	1	1	1	1	1	1	0	0	0	1	0	1	1	1	0
SNPT1210	1	0	0	0	1	0	1	0	1	0	0	1	0	1	1	0	1	1	0	1	0	1	0	1	1	0	0	1	0	0	0	0	0	1	0	1	0	0	0	0	1	1	1	0	1	0	0	0	1
SNPT1211	1	0	0	1	-	0	0	1	0	1	0	-	0	1	1	1	1	-	1	0	1	0	1	1	0	1	1	0	0	0	1	0	1	1	0	1	1	1	1	0	1	1	1	1	1	-	0	0	-
SNPT1212	0	1	1	0	-	1	1	0	1	0	1	-	1	1	1	0	0	-	0	1	0	1	0	0	1	0	0	1	1	1	0	1	0	0	1	1	0	1	0	1	0	0	0	0	0	-	1	1	-
SNPT1213	0	0	0	0	0	0	0	0	0	0	0	0	1	0	0	0	0	1	0	0	0	0	0	0	0	0	0	0	0	1	0	1	0	0	0	0	0	0	0	0	0	0	0	0	0	0	0	0	1
SNPT1214	1	1	1	1	1	1	1	1	1	1	1	1	0	1	1	1	1	0	1	1	1	1	1	1	1	1	1	1	1	0	1	0	1	1	1	1	1	1	1	1	1	1	1	1	1	1	1	1	0
SNPT1215	1	0	-	1	1	1	1	1	0	0	0	1	1	0	1	1	1	1	-	-	1	1	1	1	0	1	1	-	1	1	0	1	-	0	0	1	-	1	1	1	0	1	1	1	-	1	1	1	1
SNPT1216	0	1	-	0	1	1	0	0	1	1	1	0	1	1	0	0	1	0	-	-	0	1	0	1	1	0	0	-	0	0	1	0	-	1	1	1	-	0	0	1	1	0	0	0	-	1	0	0	0
SNPT1217	1	0	1	1	1	1	0	1	0	0	1	0	1	1	1	0	0	0	0	1	1	1	1	1	1	0	0	0	1	1	1	1	0	1	1	1	1	1	0	1	1	1	0	1	1	1	1	1	0
SNPT1218	1	1	1	1	1	1	1	1	1	1	1	1	1	1	1	1	1	1	1	1	1	1	1	1	1	1	1	1	1	1	1	1	1	1	1	1	1	1	1	1	1	1	1	1	1	1	1	1	1
SNPT1219	1	1	1	1	1	1	1	1	1	1	1	1	1	1	1	1	1	1	1	1	1	1	1	1	1	1	1	1	1	0	1	1	1	1	1	1	1	1	1	1	1	1	1	1	1	0	1	1	0
SNPT1220	0	0	0	0	0	1	0	0	0	0	0	1	0	0	0	0	0	0	0	0	0	0	0	0	0	0	0	0	0	1	0	0	0	0	0	0	0	0	0	1	0	0	0	0	0	1	1	0	1
SNPT1221	1	0	0	0	1	0	0	0	1	0	0	1	1	0	0	1	0	0	0	1	1	0	1	1	0	1	1	1	1	1	0	1	0	1	0	1	0	1	1	0	0	0	0	0	0	0	0	1	1
SNPT1222	0	1	1	1	0	1	1	1	0	1	1	1	0	1	1	0	1	1	1	0	0	1	0	0	1	0	0	0	0	0	1	0	1	0	1	1	1	0	0	1	1	1	1	1	1	1	1	0	0
SNPT1223	1	1	1	1	1	1	1	1	1	1	1	1	1	1	1	1	1	1	1	1	1	1	1	1	1	1	1	1	1	1	1	1	1	1	1	1	1	1	1	1	1	1	1	1	1	1	1	1	1
SNPT1224	0	0	0	0	1	1	0	1	0	0	1	1	0	0	0	0	0	0	0	0	0	0	0	0	0	0	0	1	0	1	0	0	0	0	0	0	0	0	0	1	1	0	0	0	0	0	1	0	1
SNPT1225	1	-	1	1	-	1	-	1	-	-	1	-	1	-	1	-	-	-	-	1	1	-	1	1	1	-	-	-	-	1	1	-	-	1	-	1	1	-	1	1	1	-	-	1	1	1	1	-	-
SNPT1226	1	-	1	1	-	1	-	1	-	-	1	-	1	-	1	-	-	-	-	1	1	-	1	1	1	-	-	-	-	1	1	-	-	1	-	1	1	-	1	1	1	-	-	1	1	1	1	-	-
SNPT1227	0	1	0	1	0	0	0	1	1	0	1	0	1	1	1	1	0	0	1	1	0	1	1	0	1	1	1	1	0	1	1	1	1	1	1	1	1	0	1	0	1	0	0	1	0	1	1	0	0
SNPT1228	1	0	1	0	1	1	1	0	0	1	0	1	0	1	0	0	1	1	0	0	1	0	0	1	0	0	0	0	1	0	0	0	0	0	0	1	1	1	0	1	0	1	1	0	1	0	1	1	1
SNPT1229	1	1	1	1	1	1	1	1	1	1	1	1	1	1	1	1	1	1	1	1	1	1	1	1	1	1	1	1	1	1	1	1	1	1	1	1	1	1	1	1	1	1	1	1	1	1	1	1	1
SNPT1230	0	0	0	0	0	0	0	0	0	0	0	0	0	0	0	0	0	0	0	0	0	0	0	0	0	0	0	0	0	0	0	0	0	0	0	0	0	0	0	0	0	0	0	0	0	0	0	0	0
SNPT1231	0	1	0	1	1	1	0	1	1	0	1	1	1	0	1	1	0	1	0	1	1	1	1	0	1	1	1	1	1	1	1	1	0	1	1	1	1	1	1	1	1	0	0	1	0	1	1	0	1
SNPT1232	1	0	1	0	0	1	1	0	0	1	0	0	0	1	0	0	1	0	1	0	0	0	1	1	0	0	0	0	1	0	0	0	1	0	0	1	0	1	0	1	0	1	1	0	1	0	1	1	0
SNPT1233	1	1	1	1	1	1	1	1	1	1	1	1	1	1	1	1	1	1	1	1	1	1	1	1	1	1	1	1	1	1	1	1	1	1	1	1	1	1	1	1	1	1	1	1	1	1	1	1	1
SNPT1234	1	1	1	0	1	1	0	0	1	1	1	1	1	1	1	0	1	1	0	1	0	0	0	1	1	0	0	1	1	1	1	1	0	1	1	1	1	1	0	1	1	0	0	0	1	1	1	1	1
SNPT1235	0	1	0	0	0	1	0	0	0	0	0	1	0	0	0	0	0	1	0	0	0	0	0	0	0	0	0	1	0	0	0	0	0	0	0	1	0	0	0	1	0	0	0	0	0	1	1	0	1
SNPT1236	1	0	1	1	1	1	1	1	1	1	1	1	1	1	1	1	1	0	1	1	1	1	1	1	1	1	1	0	1	1	1	1	1	1	1	1	1	1	1	1	1	1	1	1	1	0	1	1	0
SNPT1237	1	1	1	0	0	1	0	0	1	1	1	0	1	1	1	0	0	0	1	1	0	0	0	0	1	0	0	1	1	0	1	0	1	1	1	1	1	0	0	1	1	0	0	1	1	0	1	0	0
SNPT1238	1	0	0	1	1	1	1	1	0	0	0	1	0	0	1	1	1	1	0	1	1	1	1	1	0	1	1	0	1	1	0	1	0	0	0	1	0	1	1	1	0	1	1	1	0	1	1	1	1
SNPT1239	0	1	1	1	0	1	1	1	1	1	1	1	1	0	1	1	0	1	0	1	0	0	0	1	1	1	1	0	1	0	1	0	0	1	1	1	0	1	0	1	1	0	1	1	1	1	1	1	0
SNPT1240	1	0	0	0	1	0	0	1	0	0	0	1	0	1	1	0	1	0	1	0	1	1	1	0	0	0	0	1	0	1	0	1	1	0	0	1	1	0	1	0	0	1	0	0	0	0	0	0	1
SNPT1241	1	0	0	0	0	1	1	1	1	1	1	1	0	1	0	0	1	1	1	1	0	1	1	1	1	0	1	1	1	0	1	0	1	1	1	1	0	1	1	1	0	0	1	1	1	0	1	0	0
SNPT1242	0	1	1	1	1	1	0	0	1	0	0	0	1	0	1	1	0	0	0	1	1	0	0	0	0	1	1	0	0	1	0	1	0	0	0	1	1	0	0	1	1	1	0	0	0	1	1	1	1
SNPT1243	1	0	1	0	0	1	0	0	0	1	0	1	1	1	1	0	0	1	0	0	1	0	1	0	1	1	0	0	0	1	1	1	0	1	1	1	1	0	1	1	1	1	1	1	0	0	1	1	1
SNPT1244	0	1	0	1	1	1	1	1	1	0	1	1	0	0	1	1	1	0	1	1	0	1	0	1	0	0	1	1	1	0	0	0	1	0	0	1	0	1	0	1	0	0	0	0	1	1	1	0	0
SNPT1245	1	0	0	0	0	0	0	1	1	0	0	1	0	1	1	0	0	0	0	1	1	1	0	1	1	1	0	1	0	0	0	1	0	0	1	1	0	0	0	0	1	1	0	1	0	1	0	0	1
SNPT1246	0	1	1	1	1	1	1	0	0	1	1	1	1	0	0	1	1	1	1	0	0	0	1	0	0	0	1	0	1	1	1	0	1	1	0	1	1	1	1	1	0	0	1	0	1	0	1	1	0
SNPT1247	1	0	1	-	0	1	1	1	-	0	1	0	-	-	1	1	1	-	-	0	1	1	-	1	1	1	-	0	-	0	1	-	-	1	1	1	1	0	-	1	-	-	0	-	1	0	1	1	0
SNPT1248	0	1	0	-	1	1	0	0	-	1	1	1	-	-	0	0	0	-	-	1	0	0	-	0	0	0	-	1	-	1	0	-	-	0	0	0	0	1	-	1	-	-	1	-	0	1	1	0	1
SNPT1249	1	1	1	0	1	1	1	1	1	0	1	1	1	0	1	1	0	1	1	1	0	0	1	0	0	0	1	1	1	1	1	1	1	1	1	1	1	1	0	1	0	1	0	0	0	1	1	1	1
SNPT1250	0	0	0	1	0	0	0	0	0	1	0	0	1	1	1	0	1	0	0	0	1	1	0	1	1	1	0	0	0	0	0	0	0	0	0	0	0	0	1	0	1	0	1	1	1	0	0	0	0
SNPT1251	1	0	1	1	0	1	1	1	1	1	1	1	1	1	1	1	1	1	1	1	1	1	1	1	1	1	1	1	1	1	1	1	1	1	1	1	1	1	1	1	1	1	1	1	1	1	1	1	1
SNPT1252	0	1	0	0	1	0	0	0	0	0	0	0	0	0	0	0	0	0	0	0	0	0	0	0	0	0	0	0	0	0	0	0	0	0	0	1	0	0	0	0	0	0	0	0	0	0	0	0	0
SNPT1253	0	1	1	1	1	1	0	1	1	0	0	0	1	0	1	1	0	0	0	1	1	0	0	0	0	1	1	0	1	1	1	1	0	0	1	1	1	0	1	1	1	1	0	0	0	1	1	1	1
SNPT1254	1	0	0	0	0	1	1	0	0	1	1	1	0	1	0	0	1	1	1	1	0	1	1	1	1	0	1	1	1	0	0	0	1	1	0	1	0	1	0	1	0	0	1	1	1	0	1	0	0
SNPT1255	1	1	0	0	1	1	0	1	0	1	0	0	0	0	0	1	1	0	1	0	0	1	0	1	1	1	0	0	0	1	1	0	1	1	0	1	1	0	1	1	0	0	0	1	-	0	1	0	1
SNPT1256	0	0	1	1	0	1	1	0	1	0	1	1	1	1	1	0	0	1	0	1	1	0	1	0	0	0	1	1	1	0	1	1	0	0	1	0	1	1	0	1	1	1	1	0	-	1	1	1	0
SNPT1257	1	1	1	1	1	1	1	1	1	1	1	1	1	1	1	1	1	1	1	1	1	1	1	1	1	1	1	1	1	1	1	1	1	1	1	1	1	1	1	1	1	1	1	1	1	1	1	1	1
SNPT1258	1	1	0	0	1	1	0	1	1	1	0	0	0	0	1	1	1	0	0	1	1	1	1	1	1	0	0	1	0	1	0	0	0	1	0	1	0	0	1	1	1	1	0	0	0	0	1	1	1
SNPT1259	0	1	0	1	0	0	0	0	1	1	0	1	1	1	1	0	0	0	0	1	0	0	1	1	0	0	1	1	1	0	0	1	0	0	0	1	0	1	0	0	1	1	0	1	0	1	0	1	0
SNPT1260	1	1	1	0	1	1	1	1	0	0	1	1	0	0	1	1	1	1	1	0	1	1	0	1	1	1	0	0	0	1	1	0	1	1	1	1	1	0	1	1	0	0	1	0	1	0	1	0	1
SNPT1261	1	1	1	1	1	1	1	1	1	1	1	1	1	1	1	1	1	1	1	1	1	1	1	1	1	1	1	1	1	1	1	1	1	1	1	1	1	1	1	1	1	1	1	1	1	1	1	1	1
SNPT1262	0	1	1	0	1	1	0	0	1	1	1	1	1	1	1	0	1	1	0	1	0	0	0	0	1	0	0	1	1	1	1	1	0	1	1	1	1	1	0	1	1	0	0	0	1	1	1	1	1
SNPT1263	0	1	0	1	0	1	0	1	1	0	1	0	1	0	0	1	0	1	1	1	0	0	1	0	1	1	1	1	0	1	1	1	1	1	1	1	1	0	1	1	0	0	0	1	0	1	1	0	0
SNPT1264	1	0	1	0	1	1	1	0	0	1	0	1	0	1	1	0	1	0	0	1	1	1	0	1	0	0	0	0	1	0	0	0	0	0	0	1	0	1	0	1	1	1	1	0	1	0	1	1	1
SNPT1265	1	1	1	1	1	1	1	1	1	1	0	0	0	1	1	1	1	0	1	1	1	1	1	1	1	1	1	0	1	1	1	0	1	1	1	1	1	1	1	1	1	1	1	1	1	0	1	1	1
SNPT1266	0	0	0	0	0	0	0	0	0	0	1	1	1	0	0	0	0	1	0	0	0	0	0	0	0	0	0	1	0	0	0	1	0	0	0	0	0	0	0	0	0	0	0	0	0	1	0	0	0
SNPT1267	1	0	0	0	0	0	0	0	1	0	0	1	0	0	1	0	0	1	0	0	1	1	0	1	1	0	0	1	1	1	1	1	0	0	1	1	0	1	0	0	0	0	1	1	0	1	0	0	1
SNPT1268	0	1	1	1	1	1	1	1	0	1	1	1	1	1	1	1	1	0	1	1	0	0	1	0	0	1	1	0	0	0	0	0	1	1	0	1	1	0	1	1	1	1	0	0	1	0	1	1	0
SNPT1269	1	0	1	1	0	1	1	1	1	1	1	1	1	1	1	1	1	1	1	1	1	1	1	1	1	1	1	1	1	1	1	0	1	1	1	1	1	1	1	1	1	1	1	1	1	1	1	1	1
SNPT1270	0	1	0	0	1	0	0	0	0	0	0	0	1	0	0	0	0	0	0	0	0	0	0	0	0	0	0	0	0	0	0	1	0	0	0	1	0	0	0	0	0	0	0	0	0	0	0	0	0
SNPT1271	1	1	1	1	0	1	1	1	1	1	0	1	1	1	1	1	1	1	1	1	1	1	1	1	1	1	1	1	1	0	1	0	1	1	1	1	1	1	1	1	1	1	1	1	1	1	1	1	0
SNPT1272	0	0	0	0	1	1	0	0	0	0	1	1	0	0	0	0	0	0	0	0	0	0	0	0	0	0	0	1	0	1	0	1	0	0	0	0	0	0	0	1	0	0	0	0	0	0	1	0	1
SNPT1273	1	0	0	0	0	1	1	0	0	1	1	1	0	1	0	0	1	1	1	1	0	1	1	1	1	0	1	1	1	0	0	0	1	1	0	1	0	1	0	1	0	0	1	1	1	0	1	0	0
SNPT1274	0	1	1	1	1	1	0	1	1	0	0	1	1	0	1	1	0	0	0	1	1	0	0	0	0	1	1	0	0	1	1	1	0	0	1	1	1	0	1	1	1	1	0	0	0	1	1	1	1
SNPT1275	0	-	0	1	-	0	1	1	1	1	-	0	0	1	1	0	1	0	-	1	-	-	1	1	-	0	0	-	1	0	1	0	-	0	1	0	1	-	1	0	0	0	1	0	0	0	0	0	0
SNPT1276	1	-	1	0	-	1	0	0	0	0	-	1	1	0	0	1	1	1	-	1	-	-	1	0	-	1	1	-	0	1	0	1	-	1	0	1	0	-	1	1	1	1	0	1	1	1	1	1	1
SNPT1277	0	1	1	0	1	1	1	0	0	1	0	1	0	0	0	1	1	1	1	1	0	0	0	0	0	1	1	1	0	0	0	0	1	0	0	1	0	0	1	1	0	0	1	0	0	0	1	0	1
SNPT1278	1	0	0	1	1	1	0	1	1	0	1	0	1	1	1	0	0	0	0	0	1	1	1	1	1	0	0	0	1	1	1	1	0	1	1	1	1	1	0	1	1	1	0	1	1	1	1	1	0
SNPT1279	1	0	1	1	0	1	1	0	0	1	0	0	0	1	0	0	0	0	0	0	1	1	0	0	0	0	1	0	0	0	0	1	0	0	0	1	1	0	1	1	1	1	1	1	1	0	1	1	0
SNPT1280	0	1	0	0	1	1	0	1	1	1	1	1	1	0	1	1	1	1	1	1	0	0	1	1	1	1	0	1	1	1	1	0	1	1	1	1	0	1	0	1	0	0	0	0	0	1	1	0	1
SNPT1281	1	0	0	1	1	0	1	1	0	0	0	-	0	0	1	1	1	-	0	0	1	1	1	1	0	1	1	0	1	-	0	-	0	0	0	1	0	1	1	0	0	1	1	1	0	-	0	1	-
SNPT1282	0	1	1	0	0	1	0	0	1	1	1	-	1	1	1	0	0	-	1	1	0	0	0	0	1	0	0	1	0	-	1	-	1	1	1	1	1	0	0	1	1	0	1	0	1	-	1	0	-
SNPT1283	0	1	0	1	1	0	1	0	1	0	1	1	1	1	0	0	0	1	1	0	1	1	0	1	1	0	0	1	0	0	1	1	1	0	1	1	0	0	0	0	0	1	1	0	1	0	0	0	0
SNPT1284	1	0	1	0	0	1	0	1	0	1	0	1	0	0	1	1	1	0	0	1	0	0	1	0	0	1	1	0	1	1	0	0	0	1	0	1	1	1	1	1	1	0	0	1	1	1	1	1	1
SNPT1285	0	0	0	0	1	1	0	0	0	0	0	1	0	0	0	0	0	1	0	0	0	0	0	0	0	0	0	0	0	1	0	0	0	0	0	0	0	0	0	1	0	0	0	0	0	1	1	0	1
SNPT1286	1	1	1	1	0	1	1	1	1	1	1	0	1	1	1	1	1	0	1	1	1	1	1	1	1	1	1	1	1	0	1	1	1	1	1	1	1	1	1	1	1	1	1	1	1	0	1	1	0
SNPT1287	0	1	0	1	0	0	0	1	1	1	0	0	1	1	1	0	0	0	0	1	0	0	1	0	0	0	1	1	1	0	0	1	0	1	1	1	0	1	0	0	1	1	0	1	1	1	0	1	0
SNPT1288	1	0	1	0	1	1	1	0	0	0	1	1	0	0	1	1	1	1	1	0	1	1	0	1	1	1	0	0	0	1	1	0	1	0	0	1	1	0	1	1	0	0	1	0	0	0	1	0	1
SNPT1289	0	1	0	1	0	0	1	0	1	1	1	0	1	0	0	1	0	1	0	1	0	0	1	1	0	1	1	0	1	1	0	0	0	1	1	1	0	1	0	0	1	0	1	1	0	1	0	1	0
SNPT1290	1	0	1	0	1	1	0	1	0	0	0	1	0	1	1	0	1	0	1	0	1	1	0	0	1	0	0	1	0	0	1	1	1	0	0	1	1	0	1	1	0	1	0	0	1	0	1	0	1
SNPT1291	0	1	1	1	1	1	1	1	1	1	1	1	1	1	1	0	1	1	0	1	0	1	1	1	0	0	0	1	0	1	1	1	0	0	1	1	1	0	1	1	1	1	1	0	0	1	1	0	1
SNPT1292	1	0	0	0	0	0	0	0	0	0	0	0	0	0	0	1	0	0	1	0	1	0	0	0	1	1	1	0	1	0	0	0	1	1	0	1	0	1	0	0	0	0	0	1	1	0	0	1	0
SNPT1293	0	1	1	0	0	1	0	1	0	0	0	0	0	1	1	0	0	1	1	1	1	0	0	0	1	1	0	0	1	0	0	1	1	0	1	1	1	1	0	1	1	0	1	0	1	0	1	0	0
SNPT1294	1	0	0	1	1	1	1	0	1	1	1	1	1	0	1	1	1	0	0	1	0	1	1	1	0	0	1	1	0	1	1	0	0	1	0	1	0	0	1	1	0	1	0	1	0	1	1	1	1
SNPT1295	0	0	0	0	1	1	0	0	0	1	1	1	0	0	0	0	0	0	0	0	0	0	0	0	0	0	0	0	0	1	0	0	0	0	0	0	0	0	0	1	0	0	0	0	0	0	1	0	1
SNPT1296	1	1	1	1	0	1	1	1	1	1	0	1	1	1	1	1	1	1	1	1	1	1	1	1	1	1	1	1	1	0	1	1	1	1	1	1	1	1	1	1	1	1	1	1	1	1	1	1	0
SNPT1297	0	1	0	1	0	0	0	0	1	1	0	0	1	1	0	0	0	0	0	1	0	0	1	0	0	0	1	1	1	0	0	1	0	0	0	1	0	1	0	0	1	1	0	1	0	1	0	1	0
SNPT1298	1	0	1	0	1	1	1	1	0	0	1	1	0	0	1	1	1	1	1	1	1	1	0	1	1	1	0	0	0	1	1	0	1	1	1	1	1	0	1	1	0	0	1	0	1	0	1	0	1
SNPT1299	1	1	1	1	1	1	1	1	1	1	1	1	1	1	1	1	1	1	1	1	1	1	1	1	1	1	1	1	1	1	1	1	1	1	1	1	1	1	1	1	1	1	1	1	1	1	1	1	1
SNPT1300	1	0	1	0	1	1	1	1	0	0	1	1	0	1	1	1	1	0	0	0	1	1	0	1	1	1	0	1	0	1	1	0	0	1	1	1	1	0	0	1	0	0	0	0	1	0	1	1	1
SNPT1301	0	1	1	1	0	1	1	1	0	1	1	1	1	1	0	0	1	1	1	0	1	1	0	0	0	1	1	0	1	1	1	1	1	1	1	1	1	1	0	1	1	0	0	1	1	1	1	1	0
SNPT1302	1	0	0	0	1	1	0	0	1	1	0	0	0	0	1	1	1	0	0	1	0	0	1	1	1	0	0	1	0	0	0	0	0	0	0	1	0	0	1	1	1	1	1	0	0	0	1	0	1
SNPT1303	0	0	0	0	1	0	0	0	0	0	0	1	1	0	0	0	0	1	0	0	0	0	0	0	0	0	0	1	0	0	0	1	0	0	0	0	0	0	0	1	0	0	0	0	0	1	0	0	0
SNPT1304	1	1	1	1	0	1	1	1	1	1	1	0	0	1	1	1	1	0	1	1	1	1	1	1	1	1	1	0	1	1	1	1	1	1	1	1	1	1	1	1	1	1	1	1	1	0	1	1	1
SNPT1305	0	1	1	1	1	1	1	1	0	1	1	1	1	1	0	1	1	0	1	1	0	0	1	0	0	1	1	0	0	0	0	0	1	1	0	1	1	0	1	1	1	1	0	0	1	0	1	1	0
SNPT1306	1	0	0	0	0	0	0	0	1	0	0	1	0	0	1	0	0	1	0	0	1	1	0	1	1	0	0	1	1	1	1	1	0	0	1	1	0	1	0	0	0	0	1	1	0	1	0	0	1
SNPT1307	0	1	0	1	0	0	0	1	1	0	1	0	0	0	0	0	0	0	1	1	1	0	0	1	0	0	0	1	0	1	1	0	1	0	0	1	0	0	0	0	1	0	0	0	1	1	0	0	0
SNPT1308	1	0	1	0	1	1	1	0	0	1	0	1	1	1	1	1	1	1	0	0	0	1	1	0	1	1	1	0	1	0	0	1	0	1	1	1	1	1	1	1	0	1	1	1	0	0	1	1	1
SNPT1309	1	1	1	1	0	1	1	1	1	1	1	0	1	1	1	1	1	0	1	1	1	1	1	1	1	1	1	1	1	0	1	1	1	1	1	1	1	1	1	1	1	1	1	1	1	0	1	1	0
SNPT1310	0	0	0	0	1	1	0	0	0	0	0	1	0	0	0	0	0	1	0	0	0	0	0	0	0	0	0	0	0	1	0	0	0	0	0	0	0	0	0	1	0	0	0	0	0	1	1	0	1
SNPT1311	0	1	0	1	1	0	1	1	1	0	1	1	1	0	1	1	1	1	1	1	0	1	0	1	0	0	1	1	1	1	0	1	1	0	0	1	0	1	0	1	0	1	0	1	0	1	0	0	1
SNPT1312	1	0	1	0	0	1	1	0	0	1	0	0	0	1	1	0	1	0	0	0	1	0	1	0	1	1	0	0	0	0	1	1	0	1	1	1	1	0	1	1	1	0	1	0	1	0	1	1	0
SNPT1313	1	0	1	1	1	1	1	1	1	1	0	1	0	1	1	1	1	0	1	1	1	1	1	1	1	1	1	1	1	1	1	1	1	1	1	1	1	1	1	1	1	1	1	1	1	1	1	1	1
SNPT1314	0	1	0	0	0	0	0	0	0	0	1	0	1	0	0	0	0	1	0	0	0	0	0	0	0	0	0	1	0	0	0	0	0	0	0	1	0	0	0	0	0	0	0	0	0	0	0	0	0
SNPT1315	1	1	1	1	1	1	1	1	1	1	1	1	1	1	1	1	1	1	1	1	1	1	1	1	1	1	1	1	1	1	1	1	1	1	1	1	1	1	1	1	1	1	1	1	1	1	1	1	1
SNPT1316	1	0	0	1	0	0	0	0	1	1	0	1	0	0	1	1	1	1	0	1	0	0	1	1	1	0	0	1	0	0	1	0	0	0	0	1	0	0	1	0	1	1	1	0	0	0	0	0	1
SNPT1317	1	0	0	0	1	1	0	0	1	1	0	0	0	0	1	1	0	0	0	1	0	0	1	1	1	0	0	1	0	0	0	0	0	0	0	1	0	0	1	1	1	1	1	0	0	0	1	0	1
SNPT1318	0	1	1	1	0	1	1	1	0	0	1	1	1	1	0	0	1	1	1	0	1	1	0	0	0	1	1	0	1	1	1	1	1	1	1	1	1	1	0	1	0	0	0	1	1	1	1	1	0
SNPT1319	1	0	1	0	0	1	1	1	0	0	-	0	0	0	1	1	1	0	1	0	1	1	0	1	1	1	0	-	1	-	1	0	0	1	1	1	1	1	1	1	0	0	0	0	1	0	1	1	-
SNPT1320	0	1	0	1	1	0	0	0	1	1	-	1	1	1	1	1	0	1	1	1	0	0	1	0	0	0	1	-	1	-	0	1	1	0	0	1	0	1	1	0	1	1	1	1	0	1	0	0	-
SNPT1321	0	1	1	1	1	1	1	1	0	1	1	1	1	1	1	1	1	0	1	1	0	0	1	0	0	1	1	0	0	0	0	0	1	1	0	1	1	0	1	1	1	1	0	0	1	0	1	1	0
SNPT1322	1	1	1	1	1	1	1	1	1	1	1	1	1	1	1	1	1	1	1	1	1	1	1	1	1	1	1	1	1	1	1	1	1	1	1	1	1	1	1	1	1	1	1	1	1	1	1	1	1
SNPT1323	0	1	1	0	0	1	1	1	0	1	1	0	1	0	1	1	1	1	1	0	0	1	0	0	1	0	1	0	1	0	1	0	1	0	1	1	1	1	0	1	1	1	1	1	1	1	1	1	1
SNPT1324	1	0	0	1	1	0	0	0	1	0	1	1	0	1	0	1	0	0	0	1	1	0	1	1	0	1	0	1	0	1	0	1	0	1	0	1	0	0	1	0	0	0	0	0	0	0	0	0	0
SNPT1325	0	0	1	0	0	1	0	1	0	1	0	0	0	1	1	1	0	0	1	0	1	0	0	0	0	1	0	0	1	0	0	0	1	0	0	0	1	1	0	1	1	0	1	0	1	0	1	0	0
SNPT1326	1	1	0	1	1	1	1	0	1	0	1	1	1	0	1	0	1	1	0	1	0	1	1	1	1	0	1	1	0	1	1	1	0	1	1	1	0	0	1	1	0	1	0	1	0	1	1	1	1
SNPT1327	0	1	1	1	0	1	0	1	1	1	0	1	1	1	1	0	1	0	0	1	1	1	0	1	1	1	0	0	0	0	1	0	0	0	0	1	1	0	0	1	1	1	1	0	0	1	1	1	0
SNPT1328	1	0	0	0	1	1	1	0	0	0	1	0	0	0	1	1	0	1	1	0	1	0	1	0	0	0	1	1	1	1	0	1	1	1	1	1	0	1	1	1	0	0	0	1	1	0	1	0	1
SNPT1329	0	1	0	1	1	1	1	1	1	1	1	0	0	1	1	0	0	0	1	0	1	1	0	1	1	0	0	1	1	0	1	0	1	0	1	1	1	1	0	1	0	0	1	0	0	0	0	0	0
SNPT1330	1	0	1	0	0	1	0	0	0	0	0	1	1	0	1	1	1	1	0	1	0	0	1	0	0	1	1	0	0	1	0	1	0	1	0	1	0	0	1	1	1	1	0	1	1	1	1	1	1
SNPT1331	1	1	1	1	1	1	1	1	1	1	1	0	1	1	1	1	1	0	1	1	1	1	1	1	1	1	1	1	1	0	1	0	1	1	1	1	1	1	1	1	1	1	1	1	1	0	1	1	0
SNPT1332	0	0	0	0	1	1	0	0	0	0	0	1	0	0	0	0	0	1	0	0	0	0	0	0	0	0	0	0	0	1	0	1	0	0	0	0	0	0	0	1	0	0	0	0	0	1	1	0	1
SNPT1333	0	1	1	1	1	1	1	1	0	0	1	1	1	0	0	0	0	1	0	0	0	0	0	0	1	0	0	1	1	1	0	1	0	0	1	1	0	1	1	1	0	0	0	0	0	1	1	0	1
SNPT1334	1	0	0	0	0	0	0	0	1	1	0	0	0	1	1	1	1	0	1	1	1	1	1	1	0	1	1	0	0	0	1	0	1	1	1	1	1	0	0	0	1	1	1	1	1	0	0	1	0
SNPT1335	1	0	1	0	1	1	0	0	0	1	0	1	0	1	0	0	1	1	0	0	1	0	1	1	0	0	0	1	1	0	0	0	0	0	0	1	0	1	0	1	0	1	1	0	1	0	1	1	1
SNPT1336	0	1	0	1	0	0	1	1	1	0	1	0	1	0	1	1	0	0	1	1	0	1	1	0	1	1	1	1	0	1	1	1	1	1	1	1	1	0	1	0	1	0	0	1	0	1	0	0	0
SNPT1337	-	0	1	0	-	1	0	0	-	1	0	0	-	0	1	0	1	0	0	-	-	0	-	-	-	1	0	0	-	-	0	-	0	-	-	0	0	-	-	1	1	1	1	-	0	0	1	-	-
SNPT1338	-	1	1	1	-	1	1	1	-	1	1	1	-	1	1	1	1	1	1	-	-	1	-	-	-	0	1	1	-	-	1	-	1	-	-	1	1	-	-	1	1	1	1	-	1	1	1	-	-
SNPT1339	0	0	1	1	0	1	1	1	0	0	0	0	0	1	1	1	0	0	1	1	1	0	1	1	0	0	1	0	1	0	1	0	1	1	1	0	1	1	1	1	1	1	0	1	1	0	1	0	0
SNPT1340	1	1	0	1	1	1	0	0	1	1	1	1	1	0	0	0	1	1	0	0	0	1	0	0	1	1	0	1	0	1	0	1	0	0	0	1	1	0	1	1	0	0	1	0	0	1	1	1	1
SNPT1341	0	0	0	0	1	1	0	0	0	0	0	1	0	0	0	0	0	1	0	0	0	0	0	0	0	0	0	0	0	0	0	0	0	0	0	0	0	0	0	1	0	0	0	0	0	1	1	0	0
SNPT1342	1	1	1	1	1	1	1	1	1	1	1	0	1	1	1	1	1	0	1	1	1	1	1	1	1	1	1	1	1	1	1	1	1	1	1	1	1	1	1	1	1	1	1	1	1	0	1	1	1
SNPT1343	1	0	1	0	0	1	0	1	0	1	0	1	1	0	1	1	1	1	0	1	0	0	1	0	0	1	1	0	1	1	0	0	0	1	0	1	1	1	1	1	1	1	1	1	1	1	1	1	1
SNPT1344	0	1	0	1	1	1	1	0	1	0	1	0	0	1	1	0	0	0	1	0	1	1	0	1	1	0	0	1	0	0	1	1	1	0	1	1	0	0	0	1	0	1	0	0	0	0	1	0	0
SNPT1345	1	1	1	1	1	1	1	1	1	1	1	1	0	1	1	1	1	0	1	1	1	1	1	1	1	1	1	0	1	0	1	0	1	1	1	1	1	1	1	1	1	1	1	1	1	1	1	1	0
SNPT1346	0	0	0	0	0	0	0	0	0	0	0	0	1	0	0	0	0	1	0	0	0	0	0	0	0	0	0	1	0	1	0	1	0	0	0	0	0	0	0	0	0	0	0	0	0	0	0	0	1
SNPT1347	0	1	1	0	0	1	1	1	1	1	1	0	1	0	1	1	1	1	1	1	0	1	0	0	1	0	1	0	1	0	1	0	1	0	1	1	1	1	0	1	1	1	1	1	1	1	1	1	1
SNPT1348	1	0	0	1	1	0	0	0	0	0	0	1	0	1	0	1	0	0	0	1	1	0	1	1	0	1	0	1	0	1	0	1	0	1	0	1	0	0	1	0	0	0	0	0	0	0	0	0	0
SNPT1349	1	0	1	1	-	1	1	1	1	1	0	-	0	1	1	1	1	0	1	1	1	1	1	1	1	1	1	0	1	-	1	-	1	1	1	1	1	1	1	1	1	1	1	1	1	-	1	1	-
SNPT1350	0	1	0	0	-	0	0	0	0	0	1	-	1	0	0	0	0	1	0	0	0	0	0	0	0	0	0	1	0	-	0	-	0	0	0	1	0	0	0	0	0	0	0	0	0	-	0	0	-
SNPT1351	1	1	1	1	0	1	1	1	1	1	1	0	0	1	1	1	1	1	1	1	1	1	1	1	1	1	1	1	1	1	1	0	1	1	1	1	1	1	1	1	1	1	1	1	1	1	1	1	0
SNPT1352	0	0	0	0	1	1	0	0	0	0	0	1	1	0	0	0	0	0	0	0	0	0	0	0	0	0	0	0	0	0	1	1	0	0	0	0	0	0	0	1	0	0	0	0	0	0	1	0	1
SNPT1353	1	0	1	0	0	1	0	0	0	0	0	1	0	0	1	1	1	1	1	1	0	1	1	0	0	1	1	0	0	1	0	1	1	1	0	1	0	0	1	1	1	1	1	1	1	1	1	0	1
SNPT1354	0	1	0	1	1	1	1	1	1	1	1	0	1	1	1	0	0	0	0	0	1	1	0	1	1	0	0	1	1	0	1	0	0	0	1	1	1	1	0	1	0	0	0	0	0	0	1	1	0
SNPT1355	1	0	0	1	1	1	1	1	0	0	0	1	0	1	0	1	1	1	0	0	1	1	1	1	0	1	1	0	1	1	0	1	0	0	0	1	0	1	1	1	0	1	1	1	0	1	1	1	1
SNPT1356	0	1	1	0	0	1	0	0	1	1	1	0	1	1	1	0	0	0	1	1	0	0	0	0	1	0	0	1	0	0	1	0	1	1	1	1	1	1	0	1	1	0	0	0	1	0	1	0	0
SNPT1357	1	1	1	1	1	1	1	1	1	1	1	1	1	1	1	1	1	1	1	1	1	1	1	1	1	1	1	1	1	1	1	1	1	1	1	1	1	1	1	1	1	1	1	1	1	1	1	1	1
SNPT1358	1	1	0	1	0	1	1	1	1	0	1	1	1	0	1	0	1	1	0	1	1	1	1	1	1	0	1	1	0	0	1	0	0	1	1	1	1	0	1	0	0	1	0	1	0	0	0	1	0
SNPT1359	1	1	1	1	1	1	1	1	1	1	1	1	1	1	1	1	1	1	1	1	1	1	1	1	1	1	1	1	1	1	1	1	-	1	1	1	-	1	1	1	-	-	1	-	-	1	1	-	1
SNPT1360	0	0	0	0	0	0	0	0	0	0	0	0	0	0	0	0	0	0	0	0	0	0	0	0	0	0	0	0	0	0	0	0	-	0	0	1	-	0	0	0	-	-	1	-	-	1	0	-	1
SNPT1361	1	1	1	1	1	1	1	1	1	1	1	1	1	1	1	1	1	1	1	1	1	1	1	1	1	1	1	1	1	1	1	1	1	1	1	1	1	1	1	1	1	1	1	1	1	1	1	1	1
SNPT1362	0	1	1	0	0	1	1	0	1	0	1	0	1	0	1	0	0	0	1	1	0	1	0	0	1	0	0	1	1	1	0	1	1	1	1	1	0	1	0	1	0	0	0	0	0	0	1	1	0
SNPT1363	1	1	1	1	1	1	1	1	1	1	1	1	1	1	1	1	1	1	1	1	1	1	1	1	1	1	1	1	1	1	1	1	1	1	1	1	1	1	1	1	1	1	1	1	1	1	1	1	1
SNPT1364	0	0	0	0	0	1	0	0	0	0	0	1	1	0	0	0	0	0	0	0	0	0	0	0	0	0	0	0	0	1	0	1	0	0	0	0	0	0	0	1	0	0	0	0	0	0	1	0	1
SNPT1365	0	1	0	1	0	0	0	1	1	1	0	0	1	1	1	0	0	0	0	1	0	0	1	0	1	0	1	1	1	0	0	1	0	1	1	1	0	1	1	0	1	1	1	1	1	1	0	1	0
SNPT1366	1	0	1	0	1	1	1	0	0	0	1	1	0	0	1	1	1	1	1	0	1	1	0	1	1	1	0	0	0	1	1	0	1	0	0	1	1	0	0	1	0	0	1	0	0	0	1	0	1
SNPT1367	0	1	0	0	1	1	0	0	0	0	1	1	0	0	0	0	0	0	0	0	0	0	0	0	0	0	0	0	0	1	0	0	0	0	0	1	0	0	0	1	0	0	0	0	0	1	1	0	0
SNPT1368	1	0	1	1	0	1	1	1	1	1	0	0	1	1	1	1	1	1	1	1	1	1	1	1	1	1	1	1	1	0	1	1	1	1	1	1	1	1	1	1	1	1	1	1	1	0	1	1	1
SNPT1369	1	0	0	0	1	1	1	1	0	0	1	0	1	1	0	0	1	1	0	0	1	0	1	1	0	1	1	0	0	0	1	1	0	1	0	1	1	0	0	1	0	1	1	1	0	1	1	1	1
SNPT1370	0	1	1	1	0	1	0	0	1	1	0	1	0	1	1	1	0	0	1	1	0	1	0	0	1	0	0	1	1	1	0	0	1	0	1	1	0	1	1	1	1	0	0	0	1	0	1	0	0
SNPT1371	0	1	1	0	0	1	1	0	1	0	1	0	1	1	1	0	0	0	1	1	1	0	0	0	1	0	0	1	1	0	0	1	1	1	1	1	1	1	0	1	1	0	1	0	1	0	1	0	0
SNPT1372	1	0	0	1	1	1	0	1	0	1	0	1	0	0	1	1	1	1	0	0	1	1	1	1	0	1	1	0	0	1	1	0	1	0	0	1	0	0	1	1	0	1	1	1	0	1	1	1	1
SNPT1373	1	1	1	1	1	1	1	0	0	1	1	1	1	0	0	1	1	1	1	1	0	0	1	0	0	0	1	0	1	1	1	0	1	1	0	1	1	1	1	1	0	0	1	0	1	0	1	1	0
SNPT1374	1	0	0	0	0	0	0	1	1	0	0	1	0	1	1	0	0	0	0	1	1	1	0	1	1	1	1	1	0	0	0	1	0	0	1	1	0	0	0	0	1	1	0	1	0	1	0	0	1
SNPT1375	1	0	1	1	0	1	1	1	1	1	0	0	0	1	1	1	1	0	1	1	1	1	1	1	1	1	1	0	1	0	1	0	1	1	1	1	1	1	1	1	1	1	1	1	1	0	1	1	0
SNPT1376	0	1	0	0	1	1	0	0	0	0	1	1	1	0	0	0	0	1	0	0	0	0	0	0	0	0	0	1	0	1	0	1	0	0	0	1	0	0	0	1	0	0	0	0	0	1	0	0	1
SNPT1377	1	0	1	1	1	1	0	1	0	0	1	0	1	1	1	0	0	0	0	1	1	1	1	1	1	0	0	0	1	1	1	1	0	1	1	1	1	1	0	1	1	1	0	1	1	1	1	1	0
SNPT1378	0	1	0	0	1	0	1	0	1	1	0	1	0	0	0	1	1	1	1	0	0	0	0	0	0	1	1	1	0	0	0	0	1	0	0	1	0	0	1	0	0	0	1	0	0	0	0	0	1
SNPT1379	1	0	0	0	0	1	1	0	0	1	1	1	0	1	0	0	1	1	1	1	0	1	1	1	1	0	1	1	1	0	1	0	1	1	1	1	0	1	1	1	0	0	1	1	1	0	1	0	0
SNPT1380	0	1	1	1	1	1	0	1	1	0	0	1	1	0	1	1	0	0	0	1	1	0	0	0	0	1	1	0	0	1	0	1	0	0	0	1	1	0	1	1	1	1	0	0	0	1	1	1	1
SNPT1381	1	0	1	0	1	1	1	1	0	0	1	1	0	0	1	1	1	1	1	0	1	1	0	1	1	1	0	0	0	1	1	0	1	1	1	1	1	0	1	1	0	0	1	0	1	0	1	0	1
SNPT1382	0	1	0	1	0	0	0	0	1	1	0	0	1	1	1	0	0	0	0	1	0	0	1	0	0	0	1	1	1	0	0	1	0	0	0	1	0	1	0	0	1	1	0	1	0	1	0	1	0
SNPT1383	0	1	0	1	0	0	0	1	1	1	0	0	1	1	1	0	0	0	0	1	0	0	1	0	0	0	1	1	1	0	0	1	0	1	0	1	0	1	0	0	1	1	0	1	1	1	0	1	0
SNPT1384	1	0	1	0	1	1	1	0	0	0	1	1	0	0	1	1	1	1	1	0	1	1	0	1	1	1	0	0	0	1	1	0	1	0	1	1	1	0	1	1	0	0	1	0	0	0	1	0	1
SNPT1385	1	0	0	1	1	1	0	1	0	1	0	1	0	0	0	1	1	1	0	0	1	1	1	1	0	1	1	0	0	1	1	0	0	0	0	1	0	0	1	1	0	1	1	1	0	1	1	1	1
SNPT1386	0	1	1	0	0	1	1	0	1	0	1	0	1	1	1	0	0	0	1	1	0	0	0	0	1	0	0	1	1	0	0	1	1	1	1	1	1	1	0	1	1	0	0	0	1	0	1	0	0
SNPT1387	1	0	1	0	0	1	1	1	0	0	0	0	0	1	1	1	1	0	1	0	1	1	0	0	1	1	0	0	0	0	1	0	1	1	1	1	1	0	0	1	0	0	0	0	1	0	1	1	0
SNPT1388	0	1	0	1	1	1	0	0	1	1	1	1	1	0	0	0	0	1	0	1	0	0	1	1	0	0	1	1	1	1	0	1	0	0	0	1	0	1	1	1	1	1	1	1	0	1	1	0	1
SNPT1389	0	0	0	0	1	1	0	0	0	0	1	1	0	0	0	0	0	0	0	0	0	0	0	0	0	0	0	0	0	1	0	0	0	0	0	0	0	0	0	1	0	0	0	0	0	0	0	0	1
SNPT1390	1	1	1	1	0	1	1	1	1	1	0	0	1	1	1	1	1	1	1	1	1	1	1	1	1	1	1	1	1	0	1	1	1	1	1	1	1	1	1	1	1	1	1	1	1	1	1	1	0
SNPT1391	1	0	0	1	0	0	0	1	0	1	0	0	0	1	1	1	1	1	1	0	0	0	1	1	0	1	1	0	1	0	1	0	1	1	0	1	1	1	1	0	1	1	1	1	1	0	0	0	0
SNPT1392	0	1	1	0	1	1	1	0	1	0	1	1	1	1	1	0	0	1	0	1	1	1	0	0	1	0	0	1	1	1	0	1	0	0	1	1	0	1	0	1	0	0	0	0	0	1	1	1	1
SNPT1393	1	0	1	0	1	1	1	0	0	1	0	0	0	1	0	0	1	1	1	0	1	0	1	1	0	0	0	0	1	0	0	0	1	0	0	1	0	1	0	1	0	1	1	0	1	0	1	1	1
SNPT1394	0	1	0	1	0	1	0	1	1	0	1	1	1	0	1	1	0	0	0	1	0	1	0	0	1	1	1	1	1	1	1	1	0	1	1	1	1	1	1	1	1	0	0	1	0	1	0	0	0
SNPT1395	1	0	1	0	1	1	1	1	0	1	0	1	1	1	1	1	1	0	0	0	0	1	1	0	1	1	1	0	1	0	0	1	0	1	1	1	1	1	1	1	0	1	1	1	0	0	1	1	1
SNPT1396	0	1	0	1	0	0	0	0	1	0	1	1	0	0	0	0	0	1	1	1	1	0	0	1	0	0	0	1	0	1	1	0	1	0	0	1	0	0	0	0	1	0	0	0	1	1	0	0	0
SNPT1397	1	0	0	0	1	0	0	0	0	0	1	1	1	0	0	1	0	1	1	0	1	0	0	0	1	1	1	1	1	0	0	1	1	1	0	1	0	1	0	0	0	0	0	1	1	0	0	1	0
SNPT1398	0	1	1	1	1	1	1	1	1	1	0	1	0	1	1	0	1	0	0	1	0	1	1	1	0	0	0	0	0	1	1	0	0	0	1	1	1	0	1	1	1	1	1	0	0	1	1	0	1
SNPT1399	0	1	1	1	0	1	1	0	1	1	1	1	1	0	1	1	0	1	0	1	0	0	0	1	1	1	1	0	1	0	1	0	1	1	1	1	0	1	0	1	1	0	1	1	1	1	1	1	0
SNPT1400	1	1	1	1	1	1	1	1	1	1	1	1	1	1	1	1	1	1	1	1	1	1	1	1	1	1	1	1	1	1	1	1	1	1	1	1	1	1	1	1	1	1	1	1	1	1	1	1	1
SNPT1401	0	1	1	0	1	1	0	0	1	1	1	1	1	1	1	0	1	1	0	1	0	0	0	0	1	0	0	1	1	1	1	1	0	1	1	1	1	1	0	1	0	0	0	0	1	1	1	1	1
SNPT1402	1	0	0	1	0	0	1	1	0	0	0	0	0	0	1	1	0	0	1	0	1	1	1	1	0	1	1	0	0	0	0	0	1	0	0	1	0	0	1	0	1	1	1	1	0	0	0	0	0
SNPT1403	1	0	0	1	0	0	0	1	0	1	0	0	0	1	1	1	1	0	1	0	0	0	1	1	0	1	1	0	1	0	1	0	1	1	1	1	1	0	1	0	1	1	1	1	1	0	0	0	0
SNPT1404	1	1	1	0	1	1	1	0	1	0	1	1	1	0	1	0	0	1	0	1	1	1	0	0	1	0	0	1	1	1	0	1	0	0	0	1	0	1	0	1	0	0	0	0	0	1	1	1	1
SNPT1405	0	1	1	1	1	1	1	1	0	0	1	1	1	0	0	1	1	1	1	0	0	0	0	1	0	1	1	0	1	1	0	0	1	1	0	1	1	1	1	1	0	0	0	1	1	0	1	1	0
SNPT1406	1	0	0	0	0	0	0	0	1	1	0	1	0	1	1	0	0	0	0	1	1	1	1	1	1	0	1	1	0	0	1	1	0	0	1	1	0	0	0	0	1	1	1	0	0	1	0	0	1
SNPT1407	1	0	1	0	1	1	1	1	0	0	1	1	0	1	1	1	1	-	1	0	1	1	-	1	1	1	-	1	-	1	1	-	1	1	1	1	1	-	-	1	0	-	-	-	1	-	1	1	1
SNPT1408	0	1	1	1	1	1	0	0	1	1	1	1	1	1	1	0	0	-	1	1	0	0	-	0	1	0	-	1	-	1	1	-	1	1	1	1	1	-	-	1	1	-	-	-	1	-	1	0	0
SNPT1409	0	0	0	0	0	1	0	1	0	0	0	1	0	0	0	0	0	1	0	0	0	0	0	0	0	0	0	0	0	1	0	1	0	0	0	0	0	0	0	1	0	0	0	0	0	1	1	0	1
SNPT1410	1	1	1	1	1	1	1	1	1	1	1	0	1	1	1	1	1	0	1	1	1	1	1	1	1	1	1	1	1	0	1	0	1	1	1	1	1	1	1	1	1	1	1	1	1	0	1	1	0
SNPT1411	1	1	1	1	1	1	1	1	1	1	1	1	1	1	1	1	1	1	1	1	1	1	1	1	1	1	1	1	1	1	1	1	1	1	1	1	1	1	1	1	1	1	1	1	1	1	1	1	1
SNPT1412	1	0	1	0	1	1	1	1	0	0	1	1	1	0	1	0	0	1	0	0	1	0	1	1	0	1	1	0	0	0	1	1	0	1	0	1	1	0	0	1	0	1	1	1	0	1	1	1	1
SNPT1413	1	0	0	0	0	0	1	0	1	0	0	1	0	1	1	0	1	0	0	1	0	1	0	1	1	0	0	0	0	0	0	0	0	1	0	1	0	0	0	0	1	1	1	0	1	0	0	0	0
SNPT1414	0	1	1	1	1	1	0	1	0	1	1	1	1	0	0	1	0	1	1	0	1	0	1	0	0	1	1	1	1	1	1	1	1	0	1	1	1	1	1	1	0	0	0	1	0	1	1	1	1
SNPT1415	1	0	1	1	1	1	0	1	0	0	1	0	1	1	1	0	0	0	0	0	1	0	1	1	1	0	0	0	1	1	1	1	0	1	1	1	1	1	0	1	1	1	0	1	1	1	1	0	0
SNPT1416	0	1	0	0	0	1	1	0	1	1	0	1	0	0	0	1	1	1	1	1	0	1	0	0	0	1	1	1	0	0	0	0	1	0	0	1	0	0	1	0	0	0	1	0	0	0	0	1	1
SNPT1417	1	1	1	0	1	1	1	0	1	0	1	-	1	0	1	1	0	-	0	1	1	1	0	0	1	0	0	1	1	1	0	1	0	0	0	1	0	1	0	1	0	0	0	0	0	-	1	1	1
SNPT1418	1	0	0	1	0	0	0	1	0	1	0	-	0	1	1	1	1	-	1	0	0	0	1	1	0	1	1	0	0	0	1	0	1	1	1	1	1	1	1	0	1	1	1	1	1	-	0	0	0
SNPT1419	1	0	0	1	1	1	0	1	0	1	0	1	0	0	1	1	1	1	0	0	1	1	1	1	0	1	1	0	0	1	1	0	0	0	0	1	0	0	1	1	0	1	1	1	0	1	1	1	1
SNPT1420	0	1	1	0	0	1	1	0	1	0	1	0	1	1	1	0	0	0	1	1	0	0	0	0	1	0	0	1	1	0	0	1	1	1	1	1	1	1	0	1	1	0	0	0	1	0	1	0	0
SNPT1421	-	0	-	0	1	1	-	-	0	0	1	1	0	0	-	-	-	0	0	0	-	-	0	-	-	-	0	1	0	1	-	0	0	-	-	0	-	0	0	1	0	0	0	0	-	0	1	0	1
SNPT1422	-	1	-	1	0	0	-	-	1	1	0	1	1	1	-	-	-	1	1	1	-	-	1	-	-	-	1	0	1	0	-	1	1	-	-	1	-	1	1	0	1	1	1	1	-	1	0	1	0
SNPT1423	0	1	1	0	1	1	1	0	1	1	0	0	0	1	0	1	0	0	1	1	0	0	0	0	0	1	0	1	0	0	1	1	1	0	1	1	1	0	0	1	1	1	1	1	1	0	1	0	0
SNPT1424	1	0	0	1	0	0	0	1	0	0	1	1	1	1	1	0	1	1	0	0	1	1	1	1	1	0	1	1	1	1	0	0	0	1	0	1	0	1	1	0	0	0	0	1	0	1	0	1	1
SNPT1425	1	0	0	1	1	1	1	1	0	0	0	1	0	0	1	1	1	1	0	0	1	1	1	1	0	1	1	1	1	1	0	1	0	1	0	1	0	1	1	1	0	1	1	1	0	1	1	1	1
SNPT1426	0	1	1	0	0	1	0	0	1	1	1	0	1	1	1	0	0	0	1	1	0	0	0	0	1	0	0	1	0	0	1	0	1	1	1	1	1	1	0	1	1	0	0	0	1	0	1	0	0
SNPT1427	0	1	0	1	0	0	0	1	1	1	0	0	1	1	0	0	0	0	0	1	0	0	1	0	0	0	1	1	1	0	0	1	0	1	0	1	0	1	0	0	1	1	0	1	1	1	0	1	0
SNPT1428	1	0	1	0	1	1	1	0	0	0	1	1	0	0	1	1	1	1	1	0	1	1	0	1	1	1	0	0	0	1	1	0	1	0	1	1	1	0	1	1	0	0	1	0	0	0	1	0	1
SNPT1429	1	0	1	1	0	1	1	1	1	1	1	1	1	1	1	1	1	1	1	1	1	1	1	1	1	1	1	1	1	1	1	0	1	1	1	1	1	1	1	1	1	1	1	1	1	1	1	1	1
SNPT1430	0	1	0	0	1	0	0	0	0	0	0	0	1	0	0	0	0	0	0	0	0	0	0	0	0	0	0	0	0	0	0	1	0	0	0	1	1	0	0	0	0	0	0	0	0	0	0	0	0
SNPT1431	0	0	1	0	1	1	1	1	1	1	0	0	0	0	0	1	0	0	1	1	0	1	0	1	1	1	1	0	1	0	0	0	1	0	1	0	0	1	0	1	1	0	1	1	1	0	1	0	0
SNPT1432	1	1	0	1	1	1	0	1	0	0	1	1	1	1	1	0	1	1	0	0	1	0	1	0	0	0	0	1	0	1	1	1	0	1	0	1	1	0	1	1	0	1	0	0	1	1	1	1	1
SNPT1433	0	1	0	1	0	1	0	1	1	0	1	1	1	0	0	1	0	1	1	1	0	0	1	0	1	1	1	1	0	1	1	1	1	1	1	1	1	0	1	1	0	0	0	1	0	1	0	0	0
SNPT1434	1	0	1	0	1	1	1	0	0	1	0	1	0	1	1	0	1	0	0	1	1	1	0	1	0	0	0	0	1	0	0	0	0	0	0	1	0	1	0	1	1	1	1	0	1	0	1	1	1
SNPT1435	0	1	1	0	0	1	1	0	0	1	1	0	1	1	0	1	1	0	0	0	0	1	1	0	1	0	1	0	1	1	0	0	0	0	1	1	1	1	0	1	0	0	0	0	1	0	1	0	0
SNPT1436	1	0	0	1	1	1	0	1	1	1	0	1	0	0	1	0	0	1	1	1	1	0	0	1	0	1	0	1	0	0	1	1	1	1	0	1	0	0	1	1	1	1	1	1	0	1	1	1	1
SNPT1437	1	0	1	0	0	0	0	0	1	0	0	0	1	0	0	0	0	1	0	0	1	1	0	1	1	0	0	1	1	1	1	1	0	0	1	1	0	1	0	0	1	0	1	1	0	1	0	0	1
SNPT1438	0	1	1	1	1	1	1	1	0	1	1	1	1	1	1	1	1	0	1	1	0	0	1	0	0	1	1	0	0	0	0	0	1	1	0	1	1	0	1	1	1	1	0	0	1	0	1	1	0
SNPT1439	1	1	1	1	1	1	1	1	1	1	0	1	1	1	1	1	1	0	1	1	1	1	1	1	1	1	1	1	1	1	1	1	1	1	1	1	1	1	1	1	1	1	1	1	1	1	1	1	1
SNPT1440	0	1	0	0	0	0	0	0	0	0	1	1	1	0	0	0	0	1	0	0	0	0	0	0	0	0	0	0	0	0	0	0	0	0	0	1	0	0	0	0	0	0	0	0	0	0	0	0	0
SNPT1441	1	0	1	0	1	1	0	0	0	1	0	1	1	1	1	0	0	1	0	0	0	0	1	0	1	1	0	0	0	1	1	1	0	1	1	1	1	0	1	1	1	1	1	1	0	0	1	1	1
SNPT1442	0	1	0	1	1	1	1	1	1	0	1	1	0	0	1	1	1	0	1	1	1	1	0	1	0	0	1	1	1	0	0	0	1	0	0	1	0	1	0	1	0	0	0	0	1	1	1	0	0
SNPT1443	0	1	0	1	0	0	0	1	1	0	1	0	0	0	0	0	0	0	1	1	1	0	0	1	0	0	0	1	0	1	1	0	1	0	0	1	0	0	0	0	1	0	0	0	1	1	0	0	0
SNPT1444	1	0	1	0	1	1	1	0	0	1	0	1	1	1	1	1	1	1	0	0	0	1	1	0	1	1	1	0	1	0	0	1	0	1	1	1	1	1	1	1	0	1	1	1	0	0	1	1	1
SNPT1445	1	0	1	0	1	1	1	1	0	0	1	1	0	0	1	1	1	0	0	0	1	1	0	1	1	1	0	1	0	1	1	0	0	1	1	1	1	0	0	1	0	0	0	0	1	0	1	1	1
SNPT1446	0	1	0	1	0	0	0	0	1	1	0	0	1	1	0	0	0	1	1	1	0	0	1	0	0	0	1	0	1	0	0	1	1	0	0	1	0	1	1	0	1	1	1	1	0	1	0	0	0
SNPT1447	1	1	1	1	1	1	1	1	1	1	1	1	1	1	1	1	1	1	1	1	1	1	1	1	1	1	1	1	1	1	1	1	1	1	1	1	1	1	1	1	1	1	1	1	1	1	1	1	1
SNPT1448	0	0	0	0	0	0	0	0	0	0	0	1	0	0	0	0	0	1	0	0	0	0	0	0	0	0	0	0	0	1	0	1	0	0	0	0	0	0	0	0	0	0	0	0	0	1	0	0	1
SNPT1449	1	0	1	0	0	1	1	1	1	1	0	1	0	1	1	1	1	1	1	1	0	1	0	1	1	0	1	1	1	0	1	0	1	1	0	1	1	0	0	1	1	1	1	0	1	0	1	0	1
SNPT1450	0	1	0	1	1	1	0	0	0	0	1	1	1	0	0	0	0	0	0	0	1	0	1	0	0	1	0	0	1	1	0	1	0	0	1	1	0	1	1	1	0	0	0	1	0	1	1	1	0
SNPT1451	1	0	1	0	1	1	1	0	0	0	1	1	0	0	1	1	1	1	1	0	1	1	0	1	1	1	0	0	0	0	1	0	1	0	0	1	0	0	0	1	0	0	1	0	0	0	1	0	1
SNPT1452	0	1	0	1	0	0	0	1	1	1	0	0	1	1	1	0	0	0	0	1	0	0	1	0	0	0	1	1	1	1	0	1	0	1	1	1	1	1	1	0	1	1	0	1	1	1	0	1	0
SNPT1453	0	1	1	0	0	1	0	1	0	0	0	0	0	1	0	0	0	0	1	0	0	0	0	0	1	1	0	0	1	0	0	0	1	0	1	0	1	1	0	1	1	0	1	1	1	0	1	0	0
SNPT1454	1	1	0	1	1	1	1	0	1	1	1	1	1	0	1	1	1	1	0	1	1	1	1	1	0	0	1	1	0	1	1	1	0	1	0	1	0	0	1	1	0	1	0	0	0	1	0	1	1
SNPT1455	1	0	1	0	0	1	1	1	0	0	0	0	0	1	1	1	1	0	0	0	1	1	0	1	1	1	0	0	0	0	1	0	0	1	1	1	1	0	0	1	0	0	1	0	1	0	1	1	0
SNPT1456	0	1	0	1	1	1	0	0	1	1	1	1	1	1	1	0	0	1	1	1	0	0	1	0	0	0	1	1	1	1	0	1	1	0	0	1	0	1	1	1	1	1	1	1	0	1	1	0	1
SNPT1457	1	0	0	0	1	0	0	0	0	0	1	1	1	0	0	1	0	1	1	0	1	0	0	0	1	1	1	1	1	0	0	1	1	1	0	1	0	1	0	0	0	0	0	1	1	0	0	1	0
SNPT1458	0	1	1	1	0	1	1	1	1	1	0	1	0	1	1	0	1	0	0	1	0	1	1	1	0	0	0	0	0	1	1	0	0	0	1	1	1	0	1	1	1	1	1	0	0	1	1	0	1
SNPT1459	-	1	1	0	1	1	1	1	0	1	0	1	1	1	1	1	1	1	1	1	0	-	1	1	-	1	1	1	0	0	0	0	1	-	0	1	1	0	1	1	-	1	1	0	-	0	1	1	1
SNPT1460	-	1	1	1	0	1	0	1	1	1	1	1	1	0	1	1	1	0	1	0	1	-	1	0	-	1	1	1	1	1	1	1	1	-	1	1	1	1	1	1	-	1	0	1	-	1	1	1	0
SNPT1461	1	0	0	0	0	1	1	0	0	1	1	1	0	1	0	0	1	1	1	1	0	1	1	1	1	0	0	1	1	0	0	0	1	1	0	1	0	1	0	1	0	0	1	1	1	0	0	0	0
SNPT1462	0	1	1	1	1	1	0	1	1	0	0	1	1	0	1	1	0	0	0	1	1	0	0	0	0	1	1	0	0	1	1	1	0	0	1	1	1	0	1	1	1	1	0	0	0	1	1	1	1
SNPT1463	1	1	0	0	0	0	1	0	1	1	0	1	0	0	1	1	1	1	1	1	0	1	0	0	0	1	1	1	0	0	0	0	1	0	0	1	0	0	1	0	0	1	1	0	0	0	0	1	1
SNPT1464	1	0	1	1	1	1	0	1	0	0	1	0	1	1	1	0	0	0	0	0	1	0	1	1	1	0	0	0	1	1	1	1	0	1	1	1	1	1	0	1	1	0	0	1	1	1	1	0	0
SNPT1465	0	1	0	1	0	1	1	1	1	0	1	0	0	0	0	0	1	1	0	0	0	0	0	0	1	0	0	0	1	1	0	0	0	0	0	1	1	1	1	1	0	0	0	0	1	1	1	1	0
SNPT1466	1	0	1	0	1	1	0	0	0	1	0	1	1	1	1	1	1	0	1	1	1	1	1	1	0	1	1	1	0	0	1	1	1	1	1	1	0	0	0	1	1	1	1	1	0	0	1	0	1
SNPT1467	-	1	-	1	1	1	0	-	0	0	1	0	0	0	0	-	-	0	0	0	-	-	0	0	-	-	-	0	-	1	0	0	0	-	0	1	0	0	-	1	-	-	0	0	-	1	-	-	0
SNPT1468	-	0	-	1	0	0	1	-	1	1	0	1	1	1	1	-	-	1	1	1	-	-	1	1	-	-	-	1	-	0	1	1	1	-	1	0	1	1	-	0	-	-	1	1	-	0	-	-	1
SNPT1469	1	1	1	1	1	1	1	1	1	1	1	1	1	1	1	1	1	1	1	1	1	1	1	1	1	1	1	1	1	1	1	1	1	1	1	1	1	1	1	1	1	1	1	1	1	1	1	1	1
SNPT1470	1	0	1	0	1	1	0	1	1	0	0	1	0	1	1	0	1	0	1	0	1	1	0	0	1	0	0	1	0	0	1	1	1	0	0	1	1	0	1	1	0	1	0	0	1	0	1	0	1
SNPT1471	1	1	1	1	0	1	1	1	1	1	0	0	1	1	1	1	1	1	1	1	1	1	1	1	1	1	1	0	1	1	1	1	1	1	1	1	1	1	1	1	1	1	1	1	1	1	1	1	0
SNPT1472	1	0	0	0	1	1	0	0	0	0	1	1	0	0	0	0	0	0	0	0	0	1	0	0	0	0	0	1	0	0	0	0	0	0	0	0	0	0	0	1	0	0	0	0	0	0	1	0	1
SNPT1473	0	1	1	0	1	1	1	1	0	1	1	1	1	1	1	1	1	0	1	1	0	0	0	0	1	1	1	1	0	0	0	0	1	0	0	1	1	0	1	1	0	1	1	0	0	0	1	1	0
SNPT1474	1	0	0	1	0	0	1	0	1	0	0	0	0	0	0	0	0	1	0	0	1	1	1	1	1	0	0	0	1	1	1	1	0	1	1	1	0	1	0	0	1	0	0	1	1	1	0	0	1
SNPT1475	1	-	-	1	-	0	-	1	-	1	-	0	-	1	1	1	1	0	1	-	1	-	1	1	-	1	1	-	1	-	1	-	1	1	1	1	1	1	1	0	1	1	1	1	1	0	0	-	-
SNPT1476	0	-	-	0	-	1	-	0	-	0	-	1	-	0	0	0	0	1	0	-	0	-	0	0	-	0	0	-	0	-	0	-	0	0	0	0	0	0	0	1	0	0	0	0	0	1	1	-	-
SNPT1477	0	1	1	0	1	1	1	0	1	0	1	1	1	0	1	0	0	1	1	1	0	1	0	0	1	0	0	1	1	1	0	1	1	1	1	1	0	1	0	1	0	0	0	0	0	1	1	1	1
SNPT1478	1	0	0	1	0	0	0	1	0	1	0	0	0	1	1	1	1	0	0	0	1	0	1	1	0	1	1	0	1	0	1	0	0	0	0	1	1	1	1	0	1	1	1	1	1	0	0	0	0
SNPT1479	1	1	1	1	1	1	1	1	1	1	1	1	1	1	1	1	1	1	1	1	1	1	1	1	1	1	1	1	1	1	1	1	1	1	1	1	1	1	1	1	1	1	1	1	1	1	1	1	1
SNPT1480	1	0	1	0	1	1	1	1	0	0	1	1	0	0	1	1	1	1	1	0	1	1	0	1	1	1	0	0	0	1	1	0	1	0	1	1	1	0	1	1	0	0	1	0	1	0	1	0	1
SNPT1481	0	1	0	1	0	0	1	0	1	0	1	1	1	0	0	0	0	1	0	1	0	0	1	1	0	0	1	0	1	1	0	0	0	1	1	1	0	1	0	0	1	0	1	1	0	1	0	1	0
SNPT1482	1	0	1	0	1	1	0	1	0	1	0	1	0	1	1	1	1	0	1	0	1	1	0	0	1	1	0	1	0	0	1	1	1	0	0	1	1	0	1	1	0	1	0	0	1	0	1	0	1
SNPT1483	0	1	0	1	0	0	0	0	1	1	0	0	1	1	0	0	0	0	0	1	0	0	1	0	0	0	1	1	1	0	0	1	0	0	0	1	0	1	0	0	1	1	0	1	0	1	0	1	0
SNPT1484	1	0	1	0	1	1	1	1	0	0	1	1	0	0	1	1	1	1	1	0	1	1	0	1	1	1	0	0	0	1	1	0	1	1	1	1	1	0	1	1	0	0	1	0	1	0	1	0	1
SNPT1485	0	-	-	-	1	-	-	-	0	0	-	1	1	0	0	0	0	1	0	0	0	0	0	0	-	0	0	1	-	-	0	1	0	0	0	0	0	-	-	-	0	0	1	0	0	-	-	0	-
SNPT1486	1	-	-	-	0	-	-	-	1	1	-	0	0	1	1	1	1	0	1	1	1	1	1	1	-	1	1	0	-	-	1	0	1	1	1	1	1	-	-	-	1	1	1	1	1	-	-	1	-
SNPT1487	1	0	1	1	0	1	1	1	1	1	0	1	1	1	1	1	1	1	1	1	1	1	1	1	1	1	1	0	1	1	1	1	1	1	1	1	1	1	1	1	1	1	1	1	1	0	1	1	1
SNPT1488	0	1	0	0	1	1	0	0	0	0	1	1	0	0	0	0	0	0	0	0	0	0	0	0	0	0	0	1	0	0	0	0	0	0	0	1	0	0	0	1	0	0	0	0	0	1	1	0	0
SNPT1489	1	1	1	1	0	1	1	1	1	1	1	1	1	1	1	1	1	0	1	1	1	1	1	1	1	1	1	1	1	1	1	1	1	1	1	1	1	1	1	1	1	1	1	1	1	0	1	1	0
SNPT1490	0	0	0	0	1	1	0	0	0	0	0	1	0	0	0	0	0	1	0	0	0	0	0	0	0	0	0	0	0	0	0	0	0	0	0	0	0	0	0	1	0	0	0	0	0	1	1	0	1
SNPT1491	1	0	1	0	1	1	1	1	0	0	1	1	0	0	1	1	1	0	1	0	1	1	0	1	0	1	0	0	0	1	1	0	1	1	1	1	1	0	1	1	0	0	1	0	1	0	1	0	1
SNPT1492	0	1	0	1	0	0	0	0	1	1	0	0	1	1	0	0	0	1	0	1	0	0	1	0	1	0	1	1	1	0	0	1	0	0	0	1	0	1	0	0	1	1	0	1	0	1	0	1	0
SNPT1493	1	1	1	1	0	1	1	1	1	1	1	1	1	1	1	1	1	1	1	1	1	1	1	1	1	1	1	1	1	1	1	1	1	1	1	1	1	1	1	1	1	1	1	1	1	1	1	1	0
SNPT1494	0	0	0	0	1	0	0	0	0	0	0	1	0	0	0	0	0	1	0	0	0	0	0	0	0	0	0	0	0	0	0	0	0	0	0	0	0	0	0	0	0	0	0	0	0	0	0	0	1
SNPT1495	1	1	0	1	1	1	1	0	1	0	1	1	1	1	0	0	0	1	1	1	1	0	0	1	0	0	0	1	0	1	1	1	1	0	1	1	0	0	0	1	1	0	1	0	1	1	1	0	1
SNPT1496	1	1	1	1	0	1	1	1	1	1	0	0	1	1	1	1	1	1	1	1	1	1	1	1	1	1	1	1	1	0	1	1	1	1	1	1	1	1	1	1	1	1	1	1	1	1	1	1	0
SNPT1497	0	1	0	1	0	1	0	1	1	0	1	1	1	0	1	1	1	1	1	1	0	0	1	1	1	1	1	1	0	1	1	0	1	1	1	1	0	0	1	1	0	0	0	0	0	1	1	0	1
SNPT1498	1	0	1	0	1	1	1	0	0	1	0	0	0	1	1	0	0	0	0	1	1	1	0	0	0	0	0	0	1	0	0	1	0	0	0	1	1	1	0	1	1	1	1	1	1	0	1	1	0
SNPT1499	1	0	1	0	0	1	1	1	0	0	1	0	1	0	1	0	1	0	0	0	1	0	1	1	1	0	1	1	0	0	1	0	0	1	1	1	1	0	1	1	0	1	1	0	1	1	1	1	0
SNPT1500	0	1	0	1	1	0	0	0	1	1	0	1	0	1	1	1	0	1	1	1	0	1	0	0	0	1	0	0	1	1	0	1	1	0	0	1	0	1	0	0	1	0	0	1	0	0	0	0	1
SNPT1501	0	1	1	1	0	1	0	0	0	0	0	0	0	1	1	1	0	1	1	1	1	0	1	1	0	0	1	1	1	0	1	1	1	1	1	1	0	1	1	1	1	1	0	1	1	1	1	0	0
SNPT1502	1	0	0	1	1	1	1	1	1	1	1	1	1	0	0	0	1	0	0	0	0	1	0	0	1	1	0	0	0	1	0	0	0	0	0	1	1	0	1	1	0	0	1	0	0	0	1	1	1
SNPT1503	0	1	0	0	0	0	1	0	1	1	0	1	0	1	0	1	1	1	1	0	0	1	0	0	0	1	1	1	0	0	0	0	1	0	1	1	0	0	1	0	0	1	1	0	0	0	0	1	1
SNPT1504	1	0	1	1	1	1	0	1	1	0	1	0	1	0	1	0	0	0	0	1	1	0	1	1	1	0	0	0	1	1	1	1	0	1	0	1	1	1	0	1	1	0	0	1	1	1	1	0	0
SNPT1505	0	1	1	1	1	1	1	-	-	-	1	1	1	1	1	-	0	1	-	-	1	-	0	-	-	0	-	1	-	-	1	1	-	1	1	0	0	-	0	1	1	-	1	-	-	-	1	0	1
SNPT1506	1	0	0	0	0	1	0	-	-	-	0	0	0	0	0	-	1	0	-	-	0	-	1	-	-	1	-	0	-	-	0	0	-	0	0	1	1	-	1	0	0	-	1	-	-	-	0	1	0
SNPT1507	0	1	1	1	1	1	1	1	1	1	1	1	1	1	1	0	0	1	1	1	0	0	1	1	0	0	0	1	0	1	1	1	1	0	1	1	1	1	0	1	0	0	1	1	0	1	1	0	1
SNPT1508	1	0	1	0	0	1	0	1	0	0	0	0	0	0	1	1	1	0	0	0	1	1	0	0	1	1	1	0	1	0	0	0	0	1	0	1	0	1	1	1	1	1	0	0	1	0	1	1	0
SNPT1509	1	0	1	0	0	1	1	1	0	0	0	0	0	0	1	1	1	0	0	0	1	1	0	1	1	1	0	0	0	0	1	0	0	1	1	1	1	0	0	1	0	0	0	0	1	0	1	1	0
SNPT1510	0	1	0	1	1	1	0	0	1	1	1	1	1	1	1	0	0	1	1	1	0	0	1	0	0	0	1	1	1	1	0	1	1	0	0	1	0	1	1	1	1	1	1	1	0	1	1	1	1
SNPT1511	0	0	0	0	1	1	0	0	0	0	1	1	0	0	0	0	0	0	0	0	0	0	0	0	0	0	0	0	1	1	0	0	0	0	0	0	0	1	0	1	0	0	0	0	0	0	1	0	1
SNPT1512	1	1	1	1	0	1	1	1	1	1	0	0	1	1	1	1	1	1	1	1	1	1	1	1	1	1	1	1	1	0	1	1	1	1	1	1	1	1	1	1	1	1	1	1	1	1	1	1	0
SNPT1513	1	-	-	-	0	0	0	1	1	-	-	1	-	1	1	-	-	0	0	1	1	1	-	1	1	1	-	1	-	-	-	1	0	-	1	1	-	-	-	0	1	1	0	1	-	1	-	0	1
SNPT1514	1	-	-	-	1	1	1	1	1	-	-	1	-	0	0	-	-	1	1	1	1	0	-	1	0	1	-	1	-	-	-	1	1	-	0	1	-	-	-	1	1	1	1	1	-	1	-	1	1
SNPT1515	0	1	0	1	0	0	0	0	1	1	0	1	1	1	1	0	0	1	1	1	0	0	1	0	0	0	1	1	1	0	0	1	1	0	0	1	0	1	0	0	1	1	1	1	0	1	0	1	0
SNPT1516	1	0	1	0	1	1	1	1	0	0	1	1	0	0	1	1	1	0	0	0	1	1	0	1	1	1	0	0	0	1	1	0	0	1	1	1	1	0	1	1	0	0	0	0	1	0	1	1	1
SNPT1517	0	1	0	1	0	0	1	1	1	0	1	1	1	0	1	1	0	0	0	1	0	1	0	0	1	1	1	1	1	1	1	1	0	1	1	1	1	1	1	1	1	0	0	1	0	1	0	0	0
SNPT1518	1	0	1	0	1	1	0	0	0	1	0	1	0	1	1	0	1	1	1	0	1	0	1	1	0	0	0	0	0	0	0	0	1	0	0	1	0	0	0	1	0	1	1	0	1	0	1	1	1
SNPT1519	0	-	1	0	0	1	0	1	0	1	0	0	-	1	1	1	0	-	1	0	1	0	0	0	0	1	0	0	1	0	0	0	1	0	0	0	1	1	0	1	1	0	1	0	1	0	1	0	0
SNPT1520	1	-	0	1	1	1	1	0	1	0	1	1	-	0	1	0	1	-	0	1	0	1	1	1	1	0	1	1	0	1	1	1	0	1	1	1	0	0	1	1	0	1	0	1	0	1	1	1	1
SNPT1521	0	1	1	0	0	1	1	0	1	0	1	0	1	1	1	0	0	0	1	1	0	0	0	0	1	0	0	1	1	0	0	1	1	1	1	1	1	1	0	1	1	1	0	0	1	0	1	0	0
SNPT1522	1	0	0	1	1	1	0	1	0	1	0	1	0	0	0	1	1	1	0	1	1	1	1	1	0	1	1	0	0	1	1	0	1	0	0	1	0	0	1	1	0	1	1	1	0	1	1	1	1
SNPT1523	0	1	0	1	1	1	0	1	1	0	0	1	1	0	1	1	0	0	0	1	1	0	0	0	0	1	1	0	0	1	1	1	0	0	1	1	1	0	1	1	1	1	0	0	0	1	0	1	1
SNPT1524	1	0	1	0	0	1	1	0	0	1	1	1	0	1	0	0	1	1	1	1	0	1	1	1	1	0	1	1	1	0	0	0	1	1	0	1	0	1	0	1	0	0	1	1	1	0	1	0	0
SNPT1525	0	1	1	1	0	1	1	1	0	0	1	1	1	1	0	0	1	1	1	0	1	1	0	0	0	1	1	0	1	1	1	1	1	1	1	1	1	1	0	1	0	0	0	1	1	1	1	0	0
SNPT1526	1	0	0	0	1	1	0	0	1	1	0	0	0	0	1	1	1	0	0	1	0	0	1	1	1	0	0	1	0	0	0	0	0	0	0	1	0	0	1	1	1	1	1	0	0	0	1	1	1
SNPT1527	0	1	0	1	1	1	0	1	0	0	1	1	1	0	0	0	0	0	0	1	1	1	1	0	1	1	1	0	1	1	1	1	0	0	1	1	0	1	1	1	1	0	0	1	0	1	1	1	0
SNPT1528	1	0	1	0	1	1	1	0	1	1	0	0	0	1	1	1	1	1	1	0	0	0	0	1	0	0	0	1	1	0	0	0	1	1	0	1	1	1	0	1	0	1	1	0	1	0	1	0	1
SNPT1529	0	1	1	1	1	1	1	0	0	1	1	1	1	0	0	1	1	1	1	1	0	0	1	0	0	0	1	0	1	1	1	0	1	1	0	1	1	1	1	1	0	0	1	1	1	0	1	1	0
SNPT1530	1	0	0	0	0	0	0	1	1	0	0	1	0	1	1	0	0	0	0	1	1	1	0	1	1	1	1	1	0	0	0	1	0	0	1	1	0	0	0	0	1	1	0	0	0	1	0	0	1
SNPT1531	0	1	0	1	1	1	1	1	1	0	1	1	0	1	1	1	1	0	1	1	0	1	0	1	0	0	1	1	1	0	0	0	1	0	0	1	0	1	0	1	0	0	0	0	1	1	1	0	0
SNPT1532	1	0	1	0	0	1	0	0	0	1	0	1	1	1	0	0	0	1	0	0	1	0	1	0	1	1	0	0	0	1	1	1	0	1	1	1	1	0	1	1	1	1	1	1	0	0	1	1	1
SNPT1533	1	1	1	1	0	1	1	1	1	1	0	1	1	1	1	1	1	1	1	1	1	1	1	1	1	1	1	1	1	0	1	1	1	1	1	1	1	1	1	1	1	1	1	1	1	1	1	1	0
SNPT1534	0	0	0	0	1	1	0	0	0	0	1	1	0	0	0	0	0	0	0	0	0	0	0	0	0	0	0	0	0	1	0	0	0	0	0	0	0	0	0	1	0	0	0	0	0	0	1	0	1
SNPT1535	1	1	1	1	1	1	1	1	1	1	1	1	0	1	1	1	1	0	1	1	1	1	1	1	1	1	1	0	1	1	1	1	-	1	1	1	1	1	1	1	1	1	1	-	1	1	1	1	1
SNPT1536	0	0	0	0	0	1	0	0	0	0	0	1	1	0	0	0	0	1	0	0	0	0	0	0	0	0	0	1	0	0	0	1	-	0	0	0	0	0	0	0	0	0	0	-	0	0	0	0	1
SNPT1537	1	0	1	0	1	1	0	0	1	0	0	1	0	1	1	0	0	1	0	1	1	1	0	1	0	1	0	1	0	0	0	1	0	0	1	1	0	0	0	1	1	1	0	1	0	1	1	1	1
SNPT1538	0	1	0	1	0	1	1	1	0	1	1	0	1	0	1	1	1	0	1	0	0	0	1	0	1	0	1	0	1	1	1	0	1	1	0	1	1	1	1	1	0	0	1	0	1	0	0	0	0
SNPT1539	-	0	0	0	1	0	0	0	-	-	0	1	1	-	-	-	-	1	-	-	-	-	-	-	0	-	-	1	0	0	-	1	-	-	-	0	-	0	0	0	-	-	1	-	-	0	0	-	0
SNPT1540	-	1	1	1	1	1	1	1	-	-	1	0	0	-	-	-	-	0	-	-	-	-	-	-	1	-	-	0	1	1	-	0	-	-	-	1	-	1	1	1	-	-	0	-	-	1	1	-	1
SNPT1541	1	1	0	1	1	1	0	1	1	1	0	1	0	0	1	1	1	1	0	0	1	1	1	1	0	1	1	0	0	1	1	0	0	0	0	1	0	0	1	1	0	1	1	1	0	1	1	1	1
SNPT1542	0	1	1	0	0	1	1	0	1	0	1	0	1	1	1	0	0	0	1	1	0	0	0	0	1	0	0	1	1	0	0	1	1	1	1	1	1	1	0	1	1	0	0	0	1	0	1	0	0
SNPT1543	0	1	0	1	0	0	0	1	1	1	0	0	1	1	0	0	0	0	0	1	0	1	1	0	0	0	1	1	1	0	0	1	0	1	0	1	0	1	0	0	1	1	0	1	1	1	0	1	0
SNPT1544	1	0	1	0	1	1	1	0	0	0	1	1	0	0	1	1	1	1	1	0	1	1	0	1	1	1	0	0	0	1	1	0	1	0	1	1	1	0	1	1	0	0	1	0	0	0	1	0	1
SNPT1545	1	-	-	1	0	0	1	1	-	-	-	0	-	-	-	1	1	-	-	-	1	1	1	1	-	1	1	0	1	0	-	0	-	-	-	1	-	1	1	0	-	1	1	1	-	0	0	1	0
SNPT1546	0	-	-	0	1	1	0	0	-	-	-	1	-	-	-	0	0	-	-	-	0	0	0	0	-	0	0	1	1	1	-	1	-	-	-	0	-	0	0	1	-	0	0	0	-	1	1	0	1
SNPT1547	0	1	0	0	1	0	0	0	0	0	0	0	0	0	0	0	0	0	0	0	0	0	0	0	0	0	0	0	0	0	0	0	0	0	0	1	0	0	0	0	0	0	0	0	0	0	0	0	0
SNPT1548	1	0	1	1	0	1	1	1	1	1	1	1	1	1	1	1	1	1	1	1	1	1	1	1	1	1	1	1	1	1	1	1	1	1	1	1	1	1	1	1	1	1	1	1	1	1	1	1	1
SNPT1549	0	0	0	0	0	0	0	0	0	0	0	1	0	0	0	0	0	1	0	0	0	0	0	0	0	0	0	0	0	1	0	1	0	0	0	0	0	0	0	0	0	0	0	0	0	1	0	0	1
SNPT1550	1	1	1	1	1	1	1	1	1	1	1	0	1	1	1	1	1	0	1	1	1	1	1	1	1	1	1	1	1	0	1	0	1	1	1	1	1	1	1	1	1	1	1	1	1	0	1	1	0
SNPT1551	0	1	1	1	0	1	0	0	0	0	0	0	0	1	1	1	0	1	1	1	1	0	1	1	0	0	1	1	1	0	0	0	1	1	1	1	0	1	0	1	1	0	0	1	1	1	1	0	1
SNPT1552	1	0	0	0	1	0	1	1	1	1	1	1	1	0	1	0	1	0	0	0	0	1	0	0	1	1	0	0	0	1	1	1	0	0	0	1	1	0	1	0	0	1	1	0	0	0	0	1	0
SNPT1553	0	1	0	0	1	0	1	0	1	1	0	1	0	0	0	1	1	1	1	0	0	0	0	0	0	1	1	1	0	0	0	0	1	0	0	1	0	0	1	0	0	0	1	0	0	0	0	0	1
SNPT1554	1	0	1	1	1	1	0	1	0	0	1	0	1	1	1	0	0	0	0	1	1	1	1	1	1	0	0	0	1	1	1	1	0	1	1	1	1	1	0	1	1	1	0	1	1	1	1	1	0
SNPT1555	0	1	0	1	0	0	0	0	1	0	0	0	0	1	1	1	0	1	0	1	1	0	0	1	1	1	0	0	1	0	0	1	0	0	0	1	0	1	0	0	1	0	1	0	1	0	0	0	1
SNPT1556	1	0	1	0	1	1	1	1	0	1	1	1	1	0	0	0	1	0	1	0	0	1	1	0	0	0	1	1	1	1	1	1	1	1	1	1	1	0	1	1	0	1	0	1	0	1	1	1	1
SNPT1557	0	1	0	0	1	1	0	0	0	0	0	1	0	0	0	0	0	0	0	0	0	0	0	0	0	0	0	1	0	0	0	0	0	0	0	1	0	0	0	1	0	0	0	0	0	1	0	0	0
SNPT1558	1	0	1	1	0	1	1	1	1	1	1	1	1	1	1	1	1	1	1	1	1	1	1	1	1	1	1	0	1	1	1	1	1	1	1	1	1	1	1	1	1	1	1	1	1	0	1	1	1
SNPT1559	1	0	1	0	0	1	1	1	0	0	0	0	0	1	1	1	1	0	1	0	1	1	0	0	1	1	0	0	0	0	1	0	1	1	1	1	1	0	0	1	0	0	0	0	1	0	1	1	0
SNPT1560	0	1	0	1	1	1	0	0	1	1	1	1	1	0	1	0	0	1	0	1	0	0	1	1	0	0	1	1	1	1	0	1	0	0	0	1	0	1	1	1	1	1	1	1	0	1	1	0	1
SNPT1561	0	1	0	0	0	1	0	0	0	0	1	0	1	0	0	0	0	1	0	0	0	0	0	0	0	0	0	0	0	0	0	0	0	0	0	1	0	0	0	1	0	0	0	0	0	1	0	0	1
SNPT1562	1	0	1	1	1	1	1	1	1	1	0	1	0	1	1	1	1	0	1	1	1	1	1	1	1	1	1	1	1	1	1	1	1	1	1	1	1	1	1	1	1	1	1	1	1	0	1	1	0
SNPT1563	1	1	1	1	1	1	1	1	1	1	1	1	1	1	1	1	1	1	1	1	1	1	1	1	1	1	1	1	1	1	1	1	1	1	1	1	1	1	1	1	1	1	1	1	1	1	1	1	1
SNPT1564	1	0	1	0	0	1	1	1	0	0	0	1	0	1	1	1	1	0	1	0	1	1	0	0	1	1	0	0	0	0	1	0	1	1	1	1	1	0	0	1	0	0	0	0	1	0	1	1	0
SNPT1565	1	0	0	0	0	0	0	1	1	0	0	1	0	1	1	0	0	0	0	1	1	1	0	1	1	1	1	1	0	0	0	1	0	0	1	1	0	0	0	0	1	1	0	0	0	1	0	0	1
SNPT1566	0	1	1	1	1	1	1	0	0	1	1	0	1	0	0	1	1	1	1	0	0	0	1	0	0	0	1	0	1	1	1	0	1	1	0	1	1	1	1	1	0	0	1	1	1	0	1	1	0
SNPT1567	0	-	0	-	1	1	0	0	-	-	1	1	-	-	0	0	0	-	-	-	0	0	-	0	0	0	-	1	-	1	0	-	-	0	0	0	0	-	-	1	-	-	-	-	0	-	1	0	1
SNPT1568	1	-	1	-	0	1	1	1	-	-	0	0	-	-	1	1	1	-	-	-	1	1	-	1	1	1	-	0	-	0	1	-	-	1	1	1	1	-	-	1	-	-	-	-	1	-	1	1	0
SNPT1569	1	0	1	1	1	1	1	1	1	1	0	1	0	1	1	1	1	0	1	1	1	1	1	1	1	1	1	1	1	1	1	1	1	1	1	1	1	1	1	1	1	1	1	1	1	1	1	1	1
SNPT1570	0	1	0	0	0	0	0	0	0	0	1	1	1	0	0	0	0	1	0	1	0	0	0	0	0	0	0	1	0	0	0	0	0	0	0	1	0	0	0	0	0	0	0	0	0	0	0	0	0
SNPT1571	0	1	0	1	1	1	0	1	1	0	1	1	1	0	0	1	0	1	1	1	0	1	1	0	1	1	1	1	0	1	1	1	1	1	1	1	1	0	1	1	0	0	0	1	0	1	0	0	1
SNPT1572	1	0	1	0	0	1	1	0	1	1	0	0	0	1	1	0	1	0	0	1	1	0	0	1	0	0	0	0	1	0	0	0	0	0	1	1	0	1	0	1	1	1	1	0	1	0	1	1	0
SNPT1573	1	0	1	0	0	1	1	1	0	0	1	0	1	0	1	0	1	0	0	0	1	0	1	1	1	0	1	1	0	0	1	0	0	1	1	1	1	0	1	1	0	1	0	0	1	1	1	1	1
SNPT1574	0	1	0	1	1	0	0	1	1	1	0	1	0	1	1	1	0	1	1	1	0	1	0	0	0	1	0	0	1	1	0	1	1	0	0	1	0	1	0	0	1	0	1	1	1	0	0	0	0
SNPT1575	1	1	1	1	1	1	1	1	1	1	1	1	1	1	1	1	1	1	1	1	1	1	1	1	1	1	1	1	1	1	1	1	1	1	1	1	1	1	1	1	1	1	1	1	1	1	1	1	1
SNPT1576	1	0	1	1	0	0	1	1	1	0	0	0	0	0	0	0	1	0	0	1	1	1	1	1	1	0	1	0	0	0	1	0	0	1	1	1	1	0	1	0	0	1	0	1	0	0	0	1	0
SNPT1577	1	0	0	1	1	1	0	1	0	1	0	1	0	1	0	1	1	1	0	0	1	0	1	1	0	1	1	0	1	0	1	0	0	0	0	1	1	0	1	1	1	1	1	1	1	1	1	0	1
SNPT1578	1	1	1	0	0	1	1	0	1	0	1	0	1	0	1	0	0	0	1	1	0	1	0	0	1	0	0	1	1	1	0	1	1	1	1	1	0	1	0	1	0	0	0	0	0	0	1	1	0
SNPT1579	1	1	1	1	0	1	1	1	1	1	0	0	1	1	1	1	1	1	1	1	1	1	1	1	1	1	1	1	1	0	1	1	1	1	1	1	1	1	1	1	1	1	1	1	1	1	1	1	0
SNPT1580	0	0	0	0	1	1	0	0	0	0	1	1	0	0	0	0	0	0	0	0	0	0	1	0	0	0	0	0	0	1	0	0	0	0	0	0	0	0	0	1	0	0	0	0	0	0	1	0	1
SNPT1581	0	1	1	1	0	1	1	1	0	0	1	1	1	1	0	0	1	1	1	0	1	1	0	0	0	1	1	0	1	1	1	1	1	1	1	1	1	1	0	1	0	0	0	1	1	1	1	1	0
SNPT1582	1	0	0	0	1	0	0	0	1	1	0	0	1	0	1	1	1	0	0	1	0	0	1	1	1	0	0	1	0	0	0	0	0	0	0	1	0	0	1	1	1	1	1	0	0	0	0	0	1
SNPT1583	1	1	0	1	0	1	0	1	1	0	0	1	1	0	1	1	0	0	0	1	1	0	0	0	0	1	1	0	0	1	1	1	0	0	0	1	1	0	1	1	1	1	0	0	0	1	0	1	1
SNPT1584	1	0	1	0	1	1	1	0	0	1	1	1	0	1	0	0	1	1	1	1	0	1	1	1	1	0	0	1	1	0	0	0	1	1	1	1	0	1	0	0	0	0	1	1	1	0	1	0	0
SNPT1585	0	1	1	0	0	1	0	0	1	1	1	0	1	1	1	0	0	0	1	1	0	0	0	1	1	0	0	1	0	0	1	0	1	1	1	1	1	0	0	1	1	0	0	0	1	1	1	0	0
SNPT1586	1	0	0	1	1	0	1	1	0	0	0	1	0	0	0	1	1	1	0	0	1	1	1	1	0	1	1	0	1	1	0	1	0	0	0	1	0	1	1	1	0	1	1	1	0	1	1	1	1
SNPT1587	0	1	0	0	1	1	0	0	1	0	1	1	1	0	0	1	1	0	1	0	0	0	1	1	1	1	0	1	1	1	0	0	1	0	1	1	0	1	0	1	0	0	0	0	1	1	1	0	1
SNPT1588	1	0	1	1	0	1	1	1	0	1	0	0	0	1	1	0	0	1	0	1	1	1	0	0	0	0	1	0	0	0	1	1	0	1	0	1	1	0	1	1	1	1	1	1	0	0	1	1	0
SNPT1589	0	1	1	1	0	1	1	1	0	1	1	1	1	0	0	1	0	0	1	0	1	0	1	0	0	1	1	0	1	1	1	1	1	1	1	1	1	1	1	1	0	0	0	1	0	1	1	1	0
SNPT1590	1	0	0	0	1	0	0	0	1	0	0	1	1	1	1	0	1	1	0	1	0	1	0	1	1	0	0	1	0	0	0	0	0	0	0	1	0	0	0	0	1	1	1	0	1	0	0	0	1
SNPT1591	0	1	1	1	1	1	1	1	1	1	1	1	1	1	1	0	1	1	0	1	0	0	1	1	0	0	0	1	0	1	1	1	0	0	1	1	1	0	1	1	0	0	1	0	0	1	1	0	1
SNPT1592	1	0	1	0	0	1	0	0	0	0	0	0	0	0	0	1	0	0	1	0	1	1	0	0	1	1	1	0	1	0	0	0	1	1	0	1	0	1	0	1	1	1	0	1	1	0	1	1	0
SNPT1593	0	1	0	1	0	1	1	1	0	1	1	1	0	0	0	0	0	1	1	1	0	0	0	0	1	0	0	0	0	1	1	0	1	0	0	1	1	0	1	1	0	0	0	0	1	0	1	1	0
SNPT1594	1	0	1	0	1	1	0	0	1	0	0	1	1	1	1	1	1	0	1	0	1	1	1	1	0	1	1	1	1	0	0	1	1	1	1	1	0	1	0	1	1	1	1	1	0	1	1	0	1
SNPT1595	1	0	1	0	0	1	0	1	0	1	0	1	1	0	1	1	1	0	0	1	0	1	1	0	1	1	1	0	1	1	0	1	0	1	0	1	1	1	1	1	0	1	0	1	0	0	1	1	1
SNPT1596	0	1	0	1	1	0	1	0	1	0	1	1	0	1	0	0	0	1	1	0	1	0	0	1	0	0	0	1	0	0	1	0	1	0	1	1	0	0	0	0	1	0	1	0	1	1	0	0	0
SNPT1597	1	1	0	1	1	1	1	1	1	0	1	1	1	0	1	0	1	1	0	1	1	1	1	1	1	0	1	1	0	1	1	1	0	1	1	1	1	0	1	1	0	1	0	1	0	1	1	1	1
SNPT1598	0	0	1	0	0	1	0	0	0	1	0	0	0	1	1	1	0	0	1	0	0	0	0	0	0	1	0	0	1	0	0	0	1	0	0	0	0	1	0	1	1	0	1	0	1	0	1	0	0
SNPT1599	0	1	-	-	0	1	-	-	-	-	0	1	1	-	-	0	-	1	-	0	0	-	0	-	-	0	0	0	-	0	0	0	-	0	0	1	-	-	0	1	-	-	-	0	0	1	1	-	0
SNPT1600	1	0	-	-	1	0	-	-	-	-	1	0	0	-	-	1	-	0	-	1	1	-	1	-	-	1	1	1	-	1	1	1	-	1	1	1	-	-	1	0	-	-	-	1	1	0	0	-	1
SNPT1601	0	1	0	1	1	1	1	0	1	1	1	1	1	1	1	0	1	1	0	1	0	0	1	1	0	0	0	1	0	1	1	1	0	0	1	1	1	0	0	1	1	0	1	1	0	1	1	0	1
SNPT1602	1	1	1	1	1	1	1	1	1	1	1	1	1	1	1	1	1	1	1	1	1	1	1	1	1	1	1	1	1	1	1	1	1	1	1	1	0	1	1	1	1	1	1	1	1	1	1	1	1
SNPT1603	1	1	1	1	1	1	1	1	1	1	1	1	1	1	1	1	1	1	1	1	1	1	1	1	1	1	1	1	1	1	1	1	1	1	1	1	1	1	1	1	1	1	1	1	1	1	1	1	1
SNPT1604	0	1	0	1	0	0	0	0	1	1	0	0	1	1	0	0	0	0	0	1	0	0	1	0	0	0	1	1	1	0	0	1	0	1	0	1	0	1	0	0	1	1	0	1	0	1	0	1	0
SNPT1605	0	1	0	1	1	0	1	0	1	0	1	1	1	1	1	0	0	1	1	0	1	1	0	1	1	0	0	1	0	0	1	1	1	0	1	1	0	0	0	0	0	1	1	0	0	0	0	0	0
SNPT1606	1	0	1	0	0	1	0	1	0	1	0	1	0	0	1	1	1	0	0	1	0	0	1	0	0	1	1	0	1	1	0	0	0	1	0	1	1	1	1	1	1	0	0	1	1	1	1	1	1
SNPT1607	1	1	0	1	1	1	0	0	1	1	1	1	1	0	0	0	1	1	0	0	0	1	0	0	1	1	0	1	0	1	0	1	0	0	0	1	0	0	1	1	0	0	1	0	0	1	1	1	1
SNPT1608	0	0	1	1	0	1	1	1	0	0	0	0	0	1	1	1	0	0	1	1	1	0	1	1	0	0	1	0	1	0	1	0	1	1	1	0	1	1	1	1	1	1	0	1	1	0	1	0	0
SNPT1609	1	0	0	1	0	0	0	0	1	0	1	0	1	0	0	0	0	0	0	0	1	1	1	1	1	0	0	0	1	1	1	1	0	1	1	1	1	1	0	0	1	0	0	1	1	1	0	0	0
SNPT1610	0	1	1	0	1	1	1	1	0	1	0	1	0	1	1	1	1	1	1	1	0	0	0	0	0	1	1	1	0	0	0	0	1	0	0	1	0	0	1	1	0	1	1	0	0	0	1	1	1
SNPT1611	0	1	0	1	0	0	0	0	1	1	0	0	1	0	1	0	0	1	0	1	0	0	1	0	0	0	1	0	1	0	0	1	0	0	0	1	0	1	1	0	1	1	1	1	0	1	0	0	0
SNPT1612	1	0	1	0	1	1	1	1	0	0	1	1	0	1	1	1	1	0	1	0	1	1	0	1	1	1	0	1	0	1	1	0	1	1	1	1	1	0	0	1	0	0	0	0	1	0	1	1	1
SNPT1613	1	0	1	0	0	1	0	1	0	1	0	1	1	0	0	1	1	1	0	1	0	0	1	0	0	1	1	0	1	1	0	0	0	-	0	0	1	1	1	1	1	1	1	1	1	1	1	1	1
SNPT1614	0	1	0	1	1	1	1	0	1	0	1	0	0	1	1	0	0	0	1	0	1	1	0	1	1	0	0	1	0	0	1	1	1	-	1	1	0	0	0	1	0	1	0	0	0	0	1	0	0
SNPT1615	1	1	1	0	0	1	1	1	0	1	1	0	0	1	1	1	1	1	1	0	1	1	0	0	1	1	0	0	0	0	1	0	1	0	1	1	1	0	1	1	0	1	0	0	1	0	1	0	0
SNPT1616	0	1	0	1	1	1	0	0	1	0	1	1	1	0	0	0	0	1	0	1	0	0	1	1	0	0	1	1	1	1	0	1	0	1	0	1	0	1	0	1	1	0	1	1	0	1	0	1	1
SNPT1617	0	1	1	1	0	1	1	1	0	0	1	0	0	0	0	0	0	0	0	0	0	0	0	0	1	0	0	0	1	1	0	0	0	0	1	1	0	1	1	1	0	0	0	0	0	1	1	0	1
SNPT1618	1	0	0	0	1	0	0	0	1	1	0	1	1	1	1	1	1	1	1	1	1	1	1	1	0	1	1	1	0	0	1	1	1	1	1	1	1	0	0	0	1	1	1	1	1	0	0	1	0
SNPT1619	0	1	1	0	0	1	1	1	1	1	1	0	1	0	1	1	1	1	1	0	0	1	0	0	1	0	1	0	1	0	1	0	1	0	1	1	1	1	0	1	1	1	1	1	1	1	1	1	1
SNPT1620	1	1	0	1	1	0	0	0	0	1	0	1	0	1	0	1	0	0	0	1	1	0	1	1	0	1	0	1	0	1	1	1	0	1	0	1	0	0	1	0	0	0	0	0	0	0	0	0	0
SNPT1621	1	1	1	1	1	1	1	1	1	1	1	1	1	1	1	1	1	1	1	1	1	1	1	1	1	1	1	1	1	1	1	1	1	1	1	1	1	1	1	1	1	1	1	1	1	1	1	1	1
SNPT1622	0	1	1	1	1	1	0	0	1	1	1	1	0	1	1	1	0	1	1	1	0	1	0	0	1	1	0	0	1	1	0	1	1	0	0	1	0	1	0	1	1	0	1	1	1	0	1	0	0
SNPT1623	1	1	0	1	0	0	0	0	1	1	0	0	1	1	1	0	0	0	0	1	0	0	1	0	0	0	1	1	1	0	0	1	0	1	0	1	0	1	0	0	1	1	0	1	0	1	0	1	0
SNPT1624	1	1	1	1	1	1	1	1	1	1	1	1	1	1	1	1	1	1	1	1	1	1	1	1	1	1	1	1	1	1	1	1	1	1	1	1	1	1	1	1	1	1	1	1	1	1	1	1	1
SNPT1625	0	1	-	0	1	1	0	0	0	0	1	1	-	-	0	0	0	0	0	0	0	0	-	0	-	-	0	0	1	1	-	0	0	1	-	1	-	1	0	1	-	0	-	1	1	1	-	-	-
SNPT1626	1	1	-	1	1	1	1	1	1	1	1	1	-	-	1	1	1	1	1	1	1	1	-	1	-	-	1	1	1	0	-	1	1	0	-	1	-	1	1	0	-	1	-	1	1	1	-	-	-
SNPT1627	1	0	1	0	0	1	0	0	0	0	0	1	0	1	1	1	1	1	1	1	0	1	1	1	0	1	1	0	0	1	0	1	1	1	0	1	1	0	1	1	1	1	1	1	1	1	1	1	1
SNPT1628	0	1	0	1	1	1	1	1	1	1	1	1	1	1	0	0	0	0	0	0	1	0	0	0	1	0	0	1	1	0	1	0	0	0	1	1	1	1	0	1	0	0	0	0	0	0	1	0	0
SNPT1629	1	0	0	0	1	1	1	1	0	0	1	0	1	0	1	0	1	0	0	0	1	0	1	1	0	0	1	0	0	0	1	1	0	1	0	1	1	0	0	1	0	1	0	0	0	1	1	1	1
SNPT1630	0	1	1	1	0	1	0	0	1	1	0	1	0	1	1	1	0	1	1	1	0	1	0	0	1	1	0	1	1	1	0	0	1	0	1	1	0	1	1	1	1	0	1	1	1	0	1	0	0
SNPT1631	1	0	0	0	0	1	1	0	0	1	1	1	0	1	0	0	1	1	1	1	0	1	1	1	1	0	1	1	1	0	1	0	1	1	1	1	0	1	0	1	0	0	1	1	1	0	0	0	0
SNPT1632	0	1	1	1	1	1	0	1	1	0	0	0	1	0	1	1	0	0	0	1	1	0	0	0	0	1	1	0	0	1	0	1	0	0	0	1	1	0	1	1	1	1	0	0	0	1	1	1	1
SNPT1633	0	1	0	0	1	0	1	0	1	1	0	1	0	0	0	1	1	1	1	0	0	0	0	1	0	1	1	1	0	0	0	0	1	0	0	1	0	0	1	0	0	0	1	0	0	0	0	1	1
SNPT1634	1	0	1	1	1	1	0	1	0	0	1	0	1	1	1	0	0	0	0	1	1	1	1	1	1	0	0	0	1	1	1	1	0	1	1	1	1	1	0	1	1	1	0	1	1	1	1	0	0
SNPT1635	1	1	1	1	1	1	1	1	1	1	1	1	1	1	1	1	1	1	1	1	1	1	1	1	1	1	1	1	1	1	1	1	1	1	1	1	1	1	1	1	1	1	1	1	1	1	1	1	1
SNPT1636	1	0	1	0	1	1	1	0	0	0	1	1	0	0	1	1	1	1	1	0	1	1	0	1	1	1	0	0	0	0	1	0	1	0	0	1	0	0	0	1	0	0	1	0	0	0	1	0	1
SNPT1637	0	1	1	0	1	1	1	1	0	1	1	1	1	1	1	1	1	0	1	1	0	0	0	0	0	1	1	1	0	0	0	0	1	1	0	1	1	0	1	1	0	1	1	0	0	0	1	1	0
SNPT1638	1	0	0	1	1	0	0	0	1	0	0	0	0	0	0	0	0	1	0	0	1	1	1	1	1	0	0	0	1	1	1	1	0	0	1	1	0	1	0	0	1	0	0	1	1	1	0	0	1
SNPT1639	1	1	1	1	0	1	1	0	1	1	1	1	0	1	0	1	1	0	0	0	0	0	1	0	1	0	1	0	1	1	1	0	0	0	1	1	1	1	0	1	1	0	0	0	1	0	1	0	0
SNPT1640	1	0	0	1	1	1	0	1	1	0	0	1	1	0	1	0	0	1	1	1	1	1	0	1	0	1	0	1	0	0	1	1	1	1	0	1	0	0	1	1	1	1	1	1	0	1	1	1	1
SNPT1641	1	1	1	1	1	1	1	1	1	1	1	1	1	1	1	1	1	1	1	1	1	1	1	1	1	1	1	1	1	1	1	1	1	1	1	1	1	1	1	1	1	1	1	1	1	1	1	1	1
SNPT1642	1	0	1	0	1	1	0	0	1	1	0	1	1	1	1	1	1	0	1	0	1	1	1	1	0	1	1	1	0	0	1	1	1	1	1	1	0	0	0	1	1	1	1	1	0	0	1	0	1
SNPT1643	0	1	0	1	0	0	0	1	1	1	0	0	1	1	1	0	0	0	0	1	0	0	1	0	0	0	1	1	1	0	0	1	0	1	1	1	0	1	0	0	1	1	0	1	1	1	0	1	0
SNPT1644	1	0	1	0	1	1	1	0	0	0	1	1	0	0	1	1	1	1	1	0	1	1	0	1	1	1	0	0	0	1	1	0	1	0	0	1	1	0	1	1	0	0	1	0	0	0	1	0	1
SNPT1645	0	1	0	1	1	1	0	0	1	1	1	1	1	1	1	0	0	1	1	1	0	0	1	0	0	0	1	1	1	1	0	1	1	0	0	1	0	1	0	1	1	1	1	1	0	1	1	1	1
SNPT1646	1	0	1	0	0	1	1	1	0	0	0	0	0	0	1	1	1	0	0	0	1	1	0	1	1	1	0	0	0	0	1	0	0	1	1	1	1	0	1	1	0	0	0	0	1	0	1	1	0
SNPT1647	1	0	1	0	0	1	0	0	0	1	0	0	1	1	0	0	0	1	0	0	1	0	1	0	1	1	0	0	0	1	1	1	0	1	1	1	1	0	1	0	1	1	1	1	0	0	1	1	1
SNPT1648	0	1	0	1	1	1	1	1	1	0	1	1	0	0	1	1	1	0	1	1	0	1	0	1	0	0	1	1	1	0	0	0	1	0	0	1	0	1	0	1	0	0	0	0	1	1	1	0	0
SNPT1649	1	0	1	0	0	1	1	1	0	0	0	0	0	0	1	1	1	0	0	0	1	1	0	1	1	1	0	0	0	0	1	0	0	1	1	1	1	0	0	1	0	0	0	0	1	0	1	1	0
SNPT1650	0	1	0	1	1	1	0	0	1	1	1	1	1	1	1	0	0	1	1	1	0	0	1	0	0	0	1	1	1	1	0	1	1	0	0	1	0	1	1	1	1	1	1	1	0	1	1	0	1
SNPT1651	1	0	1	0	1	1	1	1	1	0	1	1	0	1	1	1	1	0	1	0	1	1	0	0	1	1	0	1	0	1	1	0	1	1	1	1	1	0	0	1	0	0	0	0	1	0	1	1	1
SNPT1652	0	1	0	1	0	0	0	0	1	1	0	1	1	0	0	0	0	1	0	1	0	1	1	1	0	0	1	0	1	0	0	1	0	0	0	1	0	1	1	0	1	1	1	1	0	1	0	0	0
SNPT1653	0	1	0	0	1	1	0	0	0	0	1	1	1	0	0	0	0	1	0	0	0	0	0	0	0	0	0	1	0	1	0	1	0	0	0	1	0	0	0	1	0	0	0	0	0	1	0	0	1
SNPT1654	1	0	1	1	0	1	1	1	1	1	0	0	0	1	1	1	1	0	1	1	1	1	1	1	1	1	1	0	1	0	1	0	1	1	1	1	1	1	1	1	1	1	1	1	1	0	1	1	0
SNPT1655	1	0	1	1	1	1	0	1	0	0	1	0	1	1	1	0	0	0	0	1	1	0	1	1	1	0	0	0	1	1	-	1	0	1	-	0	1	-	0	1	1	1	0	1	1	1	-	0	1
SNPT1656	0	1	0	0	0	0	1	0	1	1	0	1	0	0	0	1	1	1	1	0	0	1	0	0	0	1	1	1	0	0	-	0	1	0	-	1	0	-	1	0	0	0	1	0	0	0	-	1	1
SNPT1657	1	0	0	1	1	0	0	0	1	0	1	0	0	0	0	0	0	0	0	0	1	1	1	1	1	1	0	0	1	1	1	1	0	1	1	1	0	1	0	0	1	0	0	1	1	1	0	0	0
SNPT1658	0	1	1	0	1	1	1	1	0	1	0	1	1	1	1	1	1	1	1	1	0	0	0	0	0	0	1	1	0	0	0	0	1	0	0	1	1	0	1	1	0	1	1	0	0	0	1	1	1
SNPT1659	0	0	1	1	0	1	0	0	0	0	0	0	0	1	1	1	0	0	1	1	1	0	1	1	0	0	1	0	1	0	0	0	1	1	1	0	0	1	0	1	1	0	0	1	1	0	1	0	0
SNPT1660	1	1	1	1	1	1	1	1	1	1	1	1	1	1	1	1	1	1	1	1	1	1	1	1	1	1	1	1	1	1	1	1	1	1	1	1	1	1	1	1	1	1	1	1	1	1	1	1	1
SNPT1661	1	1	1	1	1	1	1	1	1	1	1	1	1	1	1	1	1	1	1	1	1	1	1	1	1	1	1	1	1	1	1	1	1	1	1	1	1	1	1	1	1	1	1	1	1	1	1	1	1
SNPT1662	0	0	0	1	1	1	0	0	0	0	0	1	0	0	0	0	0	1	0	0	0	0	0	1	0	0	0	0	0	1	0	1	0	0	0	0	0	0	0	1	0	0	0	0	0	1	1	0	1
SNPT1663	0	1	1	1	1	1	0	0	0	1	1	1	1	0	0	0	0	0	0	0	1	0	1	0	0	1	0	0	1	1	0	1	0	0	1	1	0	1	1	1	0	0	0	1	0	1	1	1	0
SNPT1664	1	0	0	0	0	0	1	1	1	0	0	1	0	1	1	1	1	1	1	1	0	1	0	1	1	0	1	1	1	0	1	0	1	1	0	1	1	0	0	0	1	1	1	0	1	0	0	0	1
SNPT1665	0	1	0	1	1	1	1	0	1	0	1	0	0	1	1	0	0	0	1	0	1	1	0	1	1	0	0	0	0	0	1	1	1	0	1	1	0	0	0	1	0	1	0	0	0	0	1	0	0
SNPT1666	1	0	1	0	0	1	0	1	0	1	0	1	1	0	0	1	1	1	0	1	0	1	1	0	0	1	1	1	1	1	0	0	0	1	0	1	1	1	1	1	1	0	1	1	1	1	1	1	1
SNPT1667	1	0	0	1	1	1	0	1	0	1	0	1	0	0	1	1	1	1	0	0	1	1	1	1	0	1	1	0	0	1	1	0	0	1	0	1	0	0	1	1	0	1	1	1	0	1	1	1	1
SNPT1668	0	1	1	0	0	1	1	0	1	0	1	0	1	1	1	0	0	0	1	1	0	0	0	0	1	0	0	1	1	0	0	1	1	1	1	1	1	1	1	1	1	0	0	0	1	0	1	0	0
SNPT1669	1	0	0	0	0	0	1	1	1	0	0	1	0	1	1	0	0	0	0	1	1	1	0	1	1	1	1	1	0	0	0	1	0	0	1	1	0	0	0	0	1	1	1	0	0	1	0	0	1
SNPT1670	0	1	1	1	1	1	1	0	0	1	1	0	1	0	0	1	1	1	1	0	0	0	1	0	0	0	1	0	1	1	1	0	1	1	0	1	1	1	1	1	0	1	0	1	1	0	1	1	0
SNPT1671	0	0	1	0	0	0	0	0	0	0	0	0	0	0	0	0	0	0	0	0	0	0	0	1	0	1	0	0	0	0	0	0	0	0	0	0	0	1	0	0	1	0	0	0	0	0	0	0	0
SNPT1672	1	1	1	1	1	1	1	1	1	1	1	1	1	1	1	1	1	1	1	1	1	1	1	1	1	1	1	1	1	1	1	1	1	1	1	1	1	1	1	1	1	1	1	1	1	1	1	1	1
SNPT1673	0	1	0	0	1	1	0	0	1	0	1	1	1	0	0	1	1	0	1	0	0	0	1	1	1	1	0	1	1	1	0	1	1	0	1	1	0	1	0	1	0	0	0	0	1	1	0	0	1
SNPT1674	1	0	1	1	0	1	1	1	0	1	0	0	0	1	1	0	0	1	0	1	1	1	0	0	0	0	1	0	0	0	1	1	0	1	0	1	1	0	1	0	1	1	1	1	0	0	1	1	0
SNPT1675	1	1	1	1	1	1	1	1	1	1	1	1	1	1	1	1	1	1	1	1	1	1	1	1	1	1	1	1	1	1	1	1	1	1	1	1	1	1	1	1	1	1	1	1	1	1	1	1	1
SNPT1676	0	0	0	1	0	0	1	1	1	1	0	0	0	0	1	1	1	0	1	1	1	1	0	1	0	0	1	0	1	0	0	0	1	0	0	0	1	1	0	0	0	0	0	1	1	0	0	0	0
SNPT1677	1	1	1	1	1	1	1	1	1	1	1	1	1	1	1	1	1	1	1	1	1	1	1	1	1	1	1	1	1	1	1	1	1	1	1	1	1	1	1	1	1	1	1	1	1	1	1	1	1
SNPT1678	1	0	0	0	1	1	0	1	1	1	0	0	0	0	1	1	1	0	0	1	0	1	1	1	1	0	0	1	0	1	0	0	0	0	0	1	0	0	1	1	1	1	0	0	0	0	1	1	1
SNPT1679	1	1	1	1	1	1	1	1	1	1	1	1	1	1	1	1	1	1	1	1	1	1	1	1	1	1	1	1	1	1	1	1	1	1	1	1	1	1	1	1	1	1	1	1	1	1	1	1	1
SNPT1680	0	1	0	1	0	1	1	1	0	1	1	0	1	0	1	1	1	0	1	0	0	0	1	0	1	0	1	0	1	1	1	0	1	1	0	1	1	1	1	1	0	0	1	0	1	0	0	0	0
SNPT1681	1	0	1	0	0	1	0	0	0	0	0	1	0	0	1	1	1	1	1	1	0	1	1	1	0	1	1	0	0	1	0	1	1	1	0	1	0	0	1	1	1	1	1	1	1	1	1	0	1
SNPT1682	0	1	0	1	1	1	1	1	1	1	1	0	1	1	0	0	0	0	0	0	1	0	0	0	1	0	0	1	1	0	1	0	0	0	1	1	1	1	0	1	0	0	0	0	0	0	1	1	0
SNPT1683	0	1	0	1	1	1	1	0	1	1	1	1	1	1	1	0	0	1	1	1	0	0	1	1	0	0	0	1	0	1	1	1	1	0	1	1	1	0	0	1	0	0	1	1	0	1	1	0	1
SNPT1684	1	0	1	0	0	1	0	1	0	0	0	0	0	0	1	1	1	0	0	0	1	1	0	0	1	1	1	0	1	0	0	0	0	1	0	1	0	1	1	0	1	1	0	0	1	0	1	1	0
SNPT1685	-	0	1	-	-	1	-	1	-	-	-	0	-	1	1	1	-	0	1	0	1	-	-	-	-	1	-	-	1	-	-	0	1	-	1	0	1	1	-	1	1	-	1	-	1	-	1	-	-
SNPT1686	-	1	0	-	-	0	-	0	-	-	-	1	-	0	0	0	-	1	0	1	0	-	-	-	-	0	-	-	0	-	-	1	0	-	0	1	0	0	-	0	0	-	0	-	0	-	0	-	-
SNPT1687	1	0	1	1	1	1	1	1	1	1	0	1	1	1	1	1	1	0	1	1	1	-	1	1	1	1	1	1	1	1	1	1	1	1	1	1	1	1	1	1	1	1	1	1	1	1	1	1	1
SNPT1688	0	1	0	0	0	0	0	0	0	0	1	0	1	0	0	0	0	1	0	0	0	-	0	0	0	0	0	0	0	0	0	0	0	0	0	1	0	0	0	0	0	0	0	0	0	0	0	0	0
SNPT1689	1	0	1	1	0	1	0	0	1	0	1	0	0	1	1	1	1	0	0	0	1	0	1	0	0	0	1	1	1	0	1	0	0	1	1	1	1	1	0	1	0	1	0	0	0	1	1	1	0
SNPT1690	0	1	0	0	1	0	1	1	0	1	0	1	1	0	1	0	0	1	1	1	0	1	0	1	1	1	0	0	0	1	0	1	1	0	0	1	0	0	1	0	1	0	1	1	1	0	0	0	1
SNPT1691	0	1	0	1	1	1	1	1	1	1	1	1	1	1	0	0	0	1	0	0	1	0	0	0	1	0	0	1	0	1	1	1	0	1	1	1	1	0	0	1	0	0	0	0	0	1	1	0	1
SNPT1692	1	0	1	0	0	1	0	0	0	0	0	0	1	0	1	1	1	0	1	1	0	1	1	1	0	1	1	0	1	0	0	0	1	0	0	1	0	1	1	1	1	1	1	1	1	0	1	1	0
SNPT1693	0	1	1	1	1	1	0	0	0	1	1	1	1	0	0	0	0	0	0	0	1	0	1	0	0	1	0	0	1	1	0	1	0	0	1	1	0	1	1	1	0	0	0	1	0	1	1	1	0
SNPT1694	1	0	0	0	0	0	1	1	1	0	0	0	0	1	1	1	1	1	1	1	0	1	0	1	1	0	1	1	0	0	1	0	1	1	0	1	1	0	0	0	1	1	1	0	1	0	0	0	1
SNPT1695	1	1	0	1	1	1	1	0	1	1	1	1	1	0	1	0	1	1	0	1	0	1	1	1	1	0	1	1	0	1	1	1	0	1	1	1	0	0	1	1	0	1	0	1	0	1	0	1	1
SNPT1696	0	0	1	0	0	1	0	1	0	0	0	0	0	1	1	1	0	0	1	0	1	0	0	0	0	1	0	0	1	0	0	0	1	0	0	0	1	1	0	1	1	0	1	0	1	0	1	0	0
SNPT1697	1	1	1	1	1	1	1	1	1	1	1	1	1	1	1	1	1	1	1	1	1	1	1	1	1	1	1	1	1	1	1	1	1	1	1	1	1	1	1	1	1	1	1	1	1	1	1	1	1
SNPT1698	1	0	1	0	0	1	0	1	0	0	0	0	0	0	0	1	1	0	0	0	1	1	0	0	1	1	1	0	1	0	0	0	0	1	0	1	0	1	1	0	1	1	0	0	1	0	1	1	0
SNPT1699	0	1	1	1	0	1	0	0	0	0	0	1	0	1	1	1	0	1	1	1	1	0	1	1	0	0	1	1	1	0	0	0	1	1	1	1	0	1	0	1	1	0	0	1	1	1	1	0	1
SNPT1700	1	0	0	1	1	0	1	1	1	1	1	1	1	0	1	0	1	0	0	0	0	1	0	0	1	1	0	0	0	1	1	1	0	0	0	1	1	1	1	0	0	1	1	0	0	0	0	1	0
SNPT1701	0	1	1	1	0	1	0	0	0	0	0	1	0	1	1	1	0	1	1	1	1	0	1	1	0	0	1	1	1	0	0	0	1	1	1	1	0	1	0	1	1	0	0	1	1	1	1	0	1
SNPT1702	1	0	0	1	1	0	1	1	1	1	1	1	1	0	1	0	1	0	0	0	0	1	0	0	1	1	0	0	0	1	1	1	0	0	0	1	1	1	1	0	0	1	1	0	0	0	0	1	0
SNPT1703	1	0	0	1	1	1	1	0	1	0	1	1	0	0	1	0	1	0	0	1	1	1	1	1	1	1	1	1	0	1	1	1	0	1	1	1	1	1	1	1	0	1	0	1	0	1	1	1	1
SNPT1704	0	1	1	0	0	1	0	1	0	1	0	1	1	1	1	1	0	1	1	0	0	0	0	0	0	0	0	0	1	0	0	0	1	0	0	1	0	1	0	1	1	0	1	0	1	0	1	0	0
SNPT1705	0	1	1	1	1	1	0	1	1	0	0	1	1	0	1	1	0	0	0	1	1	0	0	0	0	1	1	0	0	1	1	1	0	0	1	1	1	0	1	1	1	1	0	0	0	1	1	1	1
SNPT1706	1	0	0	0	0	1	1	0	0	1	1	1	0	1	0	0	1	1	1	1	0	1	1	1	1	0	0	1	1	0	0	0	1	1	0	1	0	1	0	1	0	0	1	1	1	0	1	0	0
SNPT1707	1	0	0	0	1	0	0	0	1	0	0	1	1	0	0	1	0	0	0	1	1	0	1	1	0	1	1	1	1	1	0	1	0	1	0	1	0	1	1	0	0	0	0	0	0	0	0	1	1
SNPT1708	0	1	1	1	0	1	1	1	0	1	1	0	0	1	1	0	1	1	1	0	0	1	0	0	1	0	0	0	0	0	1	0	1	0	1	1	1	0	0	1	1	1	1	1	1	1	1	0	0
SNPT1709	1	0	0	0	1	0	1	1	1	1	1	1	1	0	0	0	1	0	0	0	0	1	0	0	1	1	0	0	0	1	1	1	0	0	0	1	1	0	1	0	0	1	1	0	0	0	0	1	0
SNPT1710	0	1	1	1	0	1	0	0	0	0	0	0	0	1	1	1	0	1	1	1	1	0	1	1	0	0	1	1	1	0	0	0	1	1	1	1	0	1	0	1	1	0	0	1	1	1	1	0	1
SNPT1711	0	1	1	1	1	1	1	1	0	0	1	1	1	0	0	0	0	1	0	0	0	1	0	0	1	0	0	1	1	1	0	1	0	0	0	1	0	1	1	1	0	0	0	0	0	1	1	0	1
SNPT1712	1	0	0	0	0	0	0	0	1	1	0	0	0	1	1	1	1	0	1	1	1	0	1	1	0	1	1	0	0	0	1	1	1	1	1	1	1	0	0	0	1	1	1	1	1	0	0	1	0
SNPT1713	0	0	1	0	1	1	0	0	0	0	0	1	0	0	0	0	0	1	0	0	0	0	0	0	0	0	0	0	0	1	0	1	0	0	0	0	0	0	0	1	0	0	0	0	0	1	1	0	1
SNPT1714	1	1	1	1	0	1	1	1	1	1	1	0	1	1	1	1	1	0	1	1	1	1	1	1	1	1	1	1	1	0	1	0	1	1	1	1	1	1	1	1	1	1	1	1	1	0	1	1	0
SNPT1715	0	-	1	1	-	0	1	0	1	0	-	-	-	1	1	0	0	-	0	1	1	0	1	0	0	1	1	-	1	-	1	-	0	1	1	0	0	1	0	0	1	1	1	0	0	-	0	1	-
SNPT1716	1	-	0	1	-	1	0	1	0	1	-	-	-	0	0	1	1	-	1	0	0	1	0	1	1	0	0	-	0	-	1	-	1	1	0	1	1	0	1	1	0	0	0	1	1	-	1	0	-
SNPT1717	1	0	1	1	1	1	1	1	1	1	0	1	0	1	1	1	1	0	1	1	1	1	1	1	1	1	1	1	1	1	1	1	1	1	1	1	1	1	1	1	1	1	1	1	1	0	1	1	1
SNPT1718	0	1	0	0	0	0	0	0	0	0	1	1	1	0	0	0	0	1	0	0	0	0	0	0	0	0	0	1	0	0	0	0	0	0	0	1	0	0	0	0	0	0	0	0	0	1	0	0	0
SNPT1719	1	0	0	0	0	1	1	1	0	1	1	1	0	1	0	0	1	1	1	1	0	1	1	1	1	0	0	1	1	0	1	0	1	1	1	1	0	1	1	1	0	0	1	1	1	0	1	0	0
SNPT1720	0	1	1	1	1	1	0	0	1	0	0	0	1	0	1	1	0	0	0	1	1	0	0	0	0	1	1	0	0	1	0	1	0	0	0	1	1	0	0	1	1	1	0	0	0	1	1	1	1
SNPT1721	0	1	0	1	1	1	1	0	1	0	1	0	0	1	1	0	0	0	1	0	1	1	0	1	1	0	0	0	0	0	1	1	1	0	1	1	0	0	0	1	0	1	0	0	0	0	0	0	0
SNPT1722	1	0	1	0	0	1	0	1	0	1	0	1	1	0	0	1	1	1	0	1	0	0	1	0	0	1	1	1	1	1	0	0	0	1	0	1	1	1	1	1	1	1	1	1	1	1	1	1	1
SNPT1723	0	1	1	1	0	1	1	0	1	1	1	0	1	0	1	1	0	1	0	1	0	0	0	1	1	1	1	0	0	0	1	0	0	1	1	1	0	0	0	1	1	0	1	1	1	1	1	1	0
SNPT1724	1	0	0	0	1	0	0	1	0	0	0	1	0	1	1	0	1	0	1	0	1	1	1	0	0	0	0	1	1	1	0	1	1	0	0	1	1	1	1	0	0	1	0	0	0	0	0	0	1
SNPT1725	1	1	1	1	1	1	1	1	1	1	1	1	1	1	1	1	1	1	1	1	1	1	1	1	1	1	1	1	1	1	1	1	1	1	1	1	1	1	1	1	1	1	1	1	1	1	1	1	1
SNPT1726	1	0	1	0	0	1	0	1	0	0	0	0	0	0	1	1	0	0	1	0	1	1	0	0	1	1	1	0	1	0	0	0	1	1	0	1	0	1	1	0	1	1	0	0	1	0	1	1	0
SNPT1727	0	1	1	0	0	1	0	0	0	1	1	0	1	1	1	1	0	1	1	0	0	0	0	1	0	1	0	0	1	0	0	0	1	0	0	0	0	1	0	1	1	0	1	0	1	0	1	0	0
SNPT1728	1	0	0	1	1	1	1	1	1	0	0	1	0	0	1	0	1	0	0	1	1	1	1	0	1	0	1	1	0	1	1	1	0	1	1	1	1	0	1	1	0	1	0	1	0	1	1	1	1
SNPT1729	1	1	1	1	1	1	1	1	1	1	1	1	1	1	1	1	1	1	1	1	1	1	1	1	1	1	1	1	1	1	1	1	1	1	1	1	1	1	1	1	1	1	1	1	1	1	1	1	1
SNPT1730	1	0	0	0	1	1	0	0	1	1	1	1	0	1	1	1	1	1	1	0	1	0	0	0	1	1	0	0	1	0	1	0	1	0	0	1	1	1	0	1	0	1	1	0	0	0	1	0	0
SNPT1731	1	-	-	1	1	0	0	-	1	0	0	-	-	0	-	0	-	-	-	-	1	-	0	1	0	1	0	1	0	-	1	1	-	-	-	1	0	0	1	-	1	1	1	-	-	-	0	1	-
SNPT1732	0	-	-	0	0	1	1	-	0	1	1	-	-	1	-	1	-	-	-	-	0	-	1	0	1	0	1	0	1	-	0	0	-	-	-	0	1	1	0	-	0	0	0	-	-	-	1	0	-
SNPT1733	1	1	1	1	0	1	1	1	1	1	1	1	1	1	1	1	1	0	1	1	1	1	1	1	1	1	1	1	1	1	1	1	1	1	1	1	1	1	1	1	1	1	1	1	1	0	1	1	0
SNPT1734	0	0	0	0	1	1	0	0	0	0	0	0	0	0	0	0	0	1	0	0	0	0	0	0	0	0	0	0	0	0	0	0	0	0	0	0	0	0	0	1	0	0	0	0	0	1	1	0	1
SNPT1735	1	1	1	1	1	1	1	1	1	1	1	1	1	1	1	1	1	1	1	1	1	1	1	1	1	1	1	1	1	1	1	1	1	1	1	1	1	1	1	1	1	1	1	1	1	1	1	1	1
SNPT1736	0	1	0	0	1	0	1	0	1	1	0	1	0	0	0	1	1	1	1	0	0	0	0	0	0	1	1	1	0	0	0	0	1	0	0	1	0	0	1	0	0	0	1	0	0	0	0	1	1
SNPT1737	1	1	1	1	1	1	1	1	1	1	1	1	1	1	1	1	1	1	1	1	1	1	1	1	1	1	1	1	1	1	1	1	1	1	1	1	1	1	1	1	1	1	1	1	1	1	1	1	1
SNPT1738	1	0	0	0	1	1	0	1	1	0	0	1	0	1	0	0	0	1	0	1	1	1	0	1	0	1	0	1	0	0	0	1	0	0	1	1	0	0	0	1	1	1	1	1	0	1	0	1	1
SNPT1739	1	0	1	0	0	1	0	0	1	1	0	0	1	1	1	0	0	1	0	0	0	0	1	0	1	1	0	0	0	1	1	1	0	1	1	1	1	0	1	1	1	1	1	1	0	0	1	1	1
SNPT1740	0	1	0	1	1	1	1	1	1	0	1	1	0	0	1	1	1	0	1	1	1	1	0	1	0	0	1	1	1	0	0	0	1	0	0	1	0	1	0	1	0	0	0	0	1	1	1	0	0
SNPT1741	0	1	1	0	1	1	0	0	1	0	0	0	0	1	1	1	0	0	0	1	1	0	0	0	0	1	1	0	0	1	0	1	0	0	0	1	0	0	0	1	1	1	0	0	0	1	1	1	1
SNPT1742	1	0	0	1	0	1	1	1	0	1	1	1	1	0	0	0	1	1	1	0	0	1	1	1	1	0	0	1	1	0	1	0	1	1	1	1	1	1	1	1	0	0	1	1	1	0	1	0	0
SNPT1743	0	1	1	0	1	1	1	1	0	1	1	1	1	1	1	1	1	0	1	1	0	0	0	0	0	1	1	1	0	0	0	0	1	1	0	1	1	0	1	1	0	1	1	0	0	0	1	1	0
SNPT1744	1	0	0	1	1	0	0	0	1	0	0	0	0	0	0	0	0	1	0	0	1	1	1	1	1	0	0	0	1	1	1	1	0	0	1	1	0	1	0	0	1	0	0	1	1	1	0	1	1
SNPT1745	0	1	0	1	0	1	0	1	1	0	1	0	1	0	0	1	0	1	1	1	0	0	1	0	1	1	1	1	0	1	1	1	1	1	1	1	1	1	1	1	0	0	0	1	0	1	1	0	0
SNPT1746	1	0	1	1	1	1	1	0	0	1	0	1	0	1	1	0	1	0	0	1	1	1	0	1	0	0	0	0	1	0	0	0	0	0	1	1	0	1	0	1	1	1	1	0	1	0	1	1	1
SNPT1747	1	-	-	1	1	0	1	1	-	-	-	0	-	-	1	1	1	0	-	-	1	1	1	1	-	1	1	-	1	0	-	0	-	-	-	1	-	1	1	0	-	1	1	1	-	0	0	1	0
SNPT1748	0	-	-	0	1	1	0	0	-	-	-	1	-	-	0	0	0	1	-	-	0	0	0	0	-	0	0	-	0	1	-	1	-	-	-	0	-	0	0	1	-	0	0	0	-	1	1	0	1
SNPT1749	1	0	0	1	-	0	1	1	1	0	0	-	1	0	1	0	1	0	0	1	1	1	1	1	1	0	1	0	0	-	1	-	0	1	1	1	1	0	1	0	0	1	0	1	0	-	0	1	-
SNPT1750	0	1	1	0	-	1	0	0	0	1	1	-	1	1	1	1	0	1	1	0	0	0	1	0	0	1	0	1	1	-	0	-	1	0	0	1	0	1	0	1	1	0	1	0	1	-	1	0	-
SNPT1751	-	1	0	-	1	1	-	-	-	0	0	1	0	0	0	0	-	0	0	-	-	-	0	-	-	0	-	1	0	1	-	1	0	-	-	0	-	0	-	1	0	-	0	-	0	1	1	-	1
SNPT1752	-	1	1	-	0	1	-	-	-	1	1	0	1	1	1	1	-	1	1	-	-	-	1	-	-	1	-	1	1	0	-	0	1	-	-	1	-	1	-	1	1	-	1	-	1	0	1	-	0
SNPT1753	0	1	1	1	0	1	1	1	1	1	0	0	0	1	1	0	1	0	0	1	0	1	1	1	1	0	0	0	0	1	1	0	0	0	1	1	1	0	0	1	1	1	1	0	0	1	1	0	1
SNPT1754	1	0	0	0	1	0	0	0	0	0	1	1	1	0	0	1	0	1	1	0	1	0	0	0	0	1	1	1	1	0	0	1	1	1	1	1	0	1	1	0	0	0	0	1	1	0	0	1	0
SNPT1755	1	1	1	1	1	1	1	1	1	1	1	1	1	1	1	1	1	1	1	1	1	1	1	1	1	1	1	1	1	1	1	1	1	1	1	1	1	1	1	1	1	1	1	1	1	1	1	1	1
SNPT1756	0	1	0	0	1	1	0	0	0	0	0	1	0	0	0	0	0	1	0	1	0	0	0	0	0	0	0	0	0	0	0	0	0	0	0	0	0	0	0	1	0	0	0	0	0	1	1	0	1
SNPT1757	1	0	0	0	1	1	1	1	0	0	1	1	1	1	0	0	0	1	0	1	1	0	1	1	0	1	1	0	0	0	1	1	0	1	0	1	1	0	0	1	0	1	1	1	0	1	1	1	1
SNPT1758	0	1	1	1	0	1	0	0	1	1	0	1	0	0	1	1	1	0	1	1	0	1	0	0	1	0	0	1	1	1	0	0	1	0	1	1	0	1	1	0	1	0	0	0	1	0	1	0	0
SNPT1759	0	1	0	0	1	0	0	0	0	0	1	1	0	0	0	0	0	0	0	0	0	0	0	0	0	0	0	0	0	1	0	0	0	0	0	1	0	0	0	1	0	0	0	0	0	1	0	0	0
SNPT1760	1	1	1	1	0	1	1	1	1	1	0	1	1	1	1	1	1	1	1	1	1	1	1	1	1	1	1	1	1	0	1	1	1	1	1	1	1	1	1	1	1	1	1	1	1	0	1	1	1
SNPT1761	1	1	0	1	1	1	1	0	1	0	1	1	1	1	0	0	0	1	1	1	1	0	0	1	0	0	0	1	0	1	1	1	1	0	1	1	0	0	0	1	1	0	1	0	1	1	1	0	1
SNPT1762	1	1	1	1	1	1	1	1	1	1	1	1	1	1	1	1	1	1	1	1	1	1	1	1	1	1	1	1	1	1	1	1	1	1	1	1	1	1	1	1	1	1	1	1	1	1	1	1	1
SNPT1763	0	1	1	0	0	1	0	0	1	1	1	0	1	1	1	0	0	0	1	1	0	0	0	0	1	0	0	1	0	0	1	0	1	1	1	1	1	0	0	1	1	0	0	0	1	0	1	0	0
SNPT1764	1	0	0	1	1	1	1	1	0	0	0	1	0	0	1	1	1	1	0	0	1	1	1	1	0	1	1	0	1	1	0	1	0	0	0	1	0	1	1	1	0	1	1	1	0	1	1	1	1
SNPT1765	0	1	1	1	0	1	0	1	1	1	0	1	1	1	1	0	1	0	0	1	0	1	0	1	1	0	0	0	0	0	1	0	0	0	0	1	1	0	0	1	1	1	1	0	0	1	1	1	1
SNPT1766	1	0	0	0	1	0	1	0	0	0	1	1	0	0	0	1	0	1	1	1	1	0	1	0	0	1	1	1	1	1	0	1	1	1	1	1	0	1	1	1	0	0	0	1	1	0	1	0	0
SNPT1767	1	1	1	1	1	1	1	1	1	1	1	1	1	1	1	1	1	1	1	1	1	1	1	1	1	1	1	1	1	1	1	1	1	1	1	1	1	1	1	1	1	1	1	1	1	1	1	1	1
SNPT1768	0	1	1	0	0	1	1	0	0	1	1	1	0	1	0	1	1	0	0	0	0	0	1	0	1	0	1	0	1	1	0	0	0	0	1	1	1	1	0	1	0	0	0	0	1	0	1	0	0
SNPT1769	1	1	1	1	1	1	1	1	1	1	1	1	1	1	1	1	1	1	1	1	1	1	1	1	1	1	1	1	1	1	1	1	1	1	1	1	1	1	1	1	1	1	1	1	1	1	1	1	1
SNPT1770	0	0	0	0	1	0	0	0	0	0	0	0	0	0	0	0	0	0	0	0	0	0	0	0	0	0	0	0	0	0	0	1	0	0	0	0	0	0	0	1	0	0	0	0	0	1	0	0	0
SNPT1771	1	0	1	0	1	1	1	1	0	0	1	1	0	1	1	1	1	0	1	0	1	1	0	1	1	1	0	1	0	1	1	0	1	1	1	1	1	0	0	1	0	0	0	-	1	0	1	1	1
SNPT1772	1	1	0	1	0	0	0	0	1	1	0	1	1	0	0	0	0	1	0	1	0	0	1	0	0	0	1	0	1	0	0	1	0	0	0	1	0	1	1	0	1	1	1	-	0	1	0	0	0
SNPT1773	0	1	0	1	0	0	0	0	0	0	0	0	0	1	1	1	0	1	0	0	1	1	1	1	1	1	0	0	1	0	0	1	0	0	0	1	0	1	0	0	1	0	1	0	1	0	0	0	0
SNPT1774	1	0	1	0	1	1	1	1	1	1	1	1	1	0	1	0	1	0	1	1	0	0	0	0	0	0	1	1	0	1	1	1	1	1	1	1	1	0	1	1	0	1	0	1	0	1	1	1	1
SNPT1775	0	1	0	1	1	1	0	1	0	0	1	1	1	0	0	0	0	0	0	1	1	1	1	0	1	1	1	0	1	1	1	1	0	0	1	-	0	1	1	1	1	0	0	1	0	1	0	1	0
SNPT1776	1	0	1	0	0	1	1	0	1	1	0	0	0	1	1	1	1	1	1	0	0	0	0	1	0	0	0	1	0	0	0	0	1	1	0	-	1	0	0	0	0	1	1	0	1	0	1	0	1
SNPT1777	1	0	1	0	1	1	0	0	0	0	0	1	1	1	1	0	0	1	0	0	0	0	1	0	1	1	0	0	0	1	1	1	0	1	1	1	1	0	1	1	1	1	1	0	0	0	1	1	1
SNPT1778	0	1	0	1	0	0	1	1	1	1	1	1	0	0	1	1	1	0	1	1	1	1	0	1	0	0	1	1	1	0	0	0	1	0	0	1	0	1	0	0	0	0	0	1	1	1	0	0	0
SNPT1779	1	0	0	1	0	0	1	1	1	0	0	0	0	1	1	1	1	1	1	1	0	1	0	1	1	0	1	1	1	0	1	0	1	1	0	1	1	1	0	0	1	1	1	0	1	0	0	0	1
SNPT1780	0	1	1	1	1	1	0	0	0	1	1	1	1	0	0	1	0	0	0	0	1	0	1	0	0	1	0	0	1	1	0	1	0	0	1	1	0	1	1	1	0	0	0	1	0	1	1	1	0
SNPT1781	1	1	1	1	1	1	1	1	1	1	0	1	1	1	1	1	1	0	1	1	1	1	1	1	1	1	1	0	1	1	1	1	1	1	1	1	1	1	1	1	1	1	1	1	1	1	1	1	1
SNPT1782	0	0	0	0	0	0	0	0	0	0	1	1	0	0	0	0	0	1	0	0	0	0	0	0	0	0	0	1	0	0	0	0	0	0	0	0	0	0	0	0	0	0	0	0	0	0	0	0	0
SNPT1783	0	1	1	0	1	1	1	0	1	0	1	1	1	0	1	0	0	1	0	1	0	1	0	0	1	0	0	1	1	1	0	1	0	0	1	1	0	1	0	1	0	0	0	0	0	1	1	1	1
SNPT1784	1	0	0	1	0	0	0	1	0	1	0	1	0	1	1	1	1	0	1	0	1	0	1	1	0	1	1	0	0	0	1	0	1	1	0	1	1	1	1	0	1	1	1	1	1	0	0	0	0
SNPT1785	0	1	0	1	0	0	0	0	1	0	0	1	1	0	0	0	0	1	0	1	0	0	1	0	0	0	1	0	1	1	0	0	1	1	0	1	0	1	0	0	1	0	1	1	0	1	0	1	0
SNPT1786	1	0	1	1	1	1	1	1	0	1	1	1	0	1	1	1	1	0	1	0	1	1	0	1	1	1	0	1	0	0	1	1	1	0	1	1	1	0	1	1	0	1	0	0	1	0	1	0	1
SNPT1787	1	0	1	1	0	1	1	1	0	0	1	0	1	0	0	0	1	0	0	0	1	0	1	1	1	0	0	1	0	1	1	0	0	1	0	1	1	0	1	1	1	1	0	1	1	1	1	0	0
SNPT1788	0	1	0	0	1	0	0	0	1	1	0	1	0	1	1	1	0	1	1	1	0	1	0	0	0	1	1	0	1	0	0	1	1	0	1	1	0	1	0	0	0	0	1	0	0	0	0	1	1
SNPT1789	0	1	0	0	1	1	0	0	0	0	1	1	1	0	0	0	0	1	0	0	0	0	0	0	0	0	0	1	0	1	0	1	0	0	0	1	0	0	0	1	0	0	0	0	0	1	1	0	1
SNPT1790	1	0	1	1	0	1	1	1	1	1	0	0	0	1	1	1	1	0	1	1	1	1	1	1	1	1	1	0	1	0	1	0	1	1	1	1	1	1	1	1	1	1	1	1	1	0	1	1	0
SNPT1791	1	1	1	1	1	1	1	1	1	1	1	1	1	1	1	1	1	1	1	1	1	1	1	1	1	1	1	1	1	1	1	1	1	1	1	1	1	1	1	1	1	1	1	1	1	1	1	1	1
SNPT1792	0	1	1	0	0	1	1	0	0	1	1	1	0	1	0	1	1	0	0	0	0	0	1	0	1	0	1	0	1	1	0	0	0	0	1	1	1	1	0	1	0	0	0	0	1	0	1	0	0
SNPT1793	1	0	1	1	1	1	0	1	0	0	1	0	1	0	1	0	0	0	0	1	1	0	1	1	1	0	0	0	1	1	1	1	0	1	0	1	1	1	0	1	1	0	0	1	1	1	1	0	0
SNPT1794	0	1	0	0	0	0	1	0	1	1	0	1	0	1	1	1	1	1	1	0	0	1	0	0	0	1	1	1	0	0	0	0	1	0	1	0	0	0	1	0	0	1	1	0	0	0	0	1	1
SNPT1795	0	1	0	1	1	0	0	0	0	1	1	1	1	0	0	0	0	1	0	1	0	0	1	0	0	0	1	1	1	1	0	1	0	0	0	1	0	1	0	1	1	0	1	1	0	1	1	0	1
SNPT1796	1	0	1	0	0	1	1	1	1	0	0	0	0	1	1	1	1	0	1	0	1	1	0	1	1	1	0	0	0	0	1	0	1	1	1	1	1	0	1	1	0	1	0	0	1	0	1	1	0
SNPT1797	0	1	1	1	0	1	1	1	0	0	1	1	1	1	0	0	1	1	1	0	1	1	0	0	0	1	1	0	1	1	1	1	1	1	1	1	1	1	0	1	0	0	0	1	1	1	1	0	0
SNPT1798	1	0	0	0	1	0	0	0	1	1	0	0	0	0	1	1	1	0	0	1	0	0	1	1	1	0	0	1	0	0	0	0	0	0	0	1	0	0	1	1	1	1	1	0	0	0	0	1	1
SNPT1799	1	1	1	1	1	1	-	1	1	1	1	1	1	1	1	0	-	1	1	1	1	1	1	1	1	0	1	0	1	1	1	1	1	1	1	1	1	1	-	1	1	1	1	1	1	1	1	1	0
SNPT1800	1	0	1	0	0	1	-	0	0	0	0	0	1	0	1	1	-	1	1	0	1	1	0	0	1	1	1	1	1	0	0	1	1	1	0	1	0	1	-	1	1	1	0	1	1	0	1	1	1
SNPT1801	0	1	0	1	1	0	0	1	1	0	1	1	1	0	1	1	0	1	0	1	0	1	0	0	1	1	1	1	1	1	1	1	0	1	1	1	1	1	1	1	1	0	0	1	0	1	0	0	1
SNPT1802	1	0	1	0	0	1	1	0	0	1	0	0	0	1	1	0	1	0	1	0	1	0	1	1	0	0	0	0	0	0	0	0	1	0	0	1	0	1	0	1	0	1	1	0	1	0	1	1	0
SNPT1803	0	1	1	1	0	1	1	0	1	1	0	0	0	1	1	0	0	0	1	1	1	0	1	0	0	1	1	0	0	0	1	0	1	0	1	0	1	0	0	1	1	1	1	1	0	0	0	0	0
SNPT1804	1	1	0	0	1	1	0	1	0	0	1	1	1	0	1	1	1	1	0	0	0	1	0	1	1	0	0	1	1	1	0	1	0	1	0	1	0	1	1	1	1	0	0	0	1	1	1	1	1
SNPT1805	1	0	1	1	1	1	0	1	0	0	1	0	1	1	1	0	0	0	0	0	1	0	1	1	1	0	0	0	1	1	1	1	0	1	1	1	1	1	0	1	1	1	0	1	1	1	1	0	0
SNPT1806	0	1	0	0	0	0	1	0	1	1	0	1	0	0	0	1	1	1	1	1	0	1	0	0	0	1	1	1	0	0	0	0	1	0	0	1	0	0	1	0	0	0	1	0	0	0	0	1	1
SNPT1807	0	1	0	1	1	1	1	1	1	1	1	1	1	1	0	0	0	1	0	0	1	0	0	0	1	0	0	1	1	1	1	1	0	1	1	1	1	1	0	1	0	0	0	0	0	1	1	0	1
SNPT1808	1	0	1	0	0	1	0	0	0	0	0	0	0	0	1	1	1	0	1	1	0	1	1	1	0	1	1	0	0	0	0	0	1	0	0	1	0	0	1	1	1	1	1	1	1	0	1	1	0
SNPT1809	1	1	1	1	1	1	1	1	1	1	1	1	1	1	1	1	1	1	1	1	1	1	1	1	1	1	1	1	1	1	1	1	1	1	1	1	1	1	1	1	1	1	1	1	1	1	1	1	1
SNPT1810	1	0	0	0	1	0	1	0	1	0	0	1	0	1	1	0	1	1	1	1	0	1	0	1	1	0	0	1	0	0	0	0	1	0	0	1	0	0	0	0	1	1	1	0	1	0	0	0	1
SNPT1811	1	-	-	-	1	0	0	0	0	-	1	0	1	0	0	1	0	1	1	0	1	0	-	0	1	1	1	1	1	-	0	1	1	1	-	1	0	1	-	-	0	0	0	1	1	-	-	1	0
SNPT1812	1	-	-	-	0	1	1	1	1	-	0	1	0	1	1	1	1	1	1	1	0	1	-	1	1	0	1	1	0	-	1	0	1	1	-	1	1	0	-	-	1	1	1	0	1	-	-	0	1
SNPT1813	1	1	1	1	1	1	1	1	1	1	1	1	1	1	1	1	1	1	1	1	1	1	1	1	1	1	1	1	1	1	1	1	1	1	1	1	1	1	1	1	1	1	1	1	1	1	1	1	1
SNPT1814	0	0	0	0	1	0	0	0	0	0	1	1	0	0	0	0	0	0	0	1	0	0	0	0	0	0	0	1	0	0	0	0	0	0	0	0	0	1	0	1	0	0	0	0	0	0	0	0	1
SNPT1815	1	0	0	0	1	0	1	1	1	1	1	1	1	0	1	0	1	0	0	0	0	1	0	0	1	1	0	0	0	1	1	1	0	0	0	1	1	0	1	0	0	1	1	0	0	0	0	1	0
SNPT1816	0	1	1	1	0	1	0	0	0	0	0	1	0	1	1	1	0	1	1	1	1	0	1	1	0	0	1	1	1	0	0	0	1	1	1	0	0	1	0	1	1	0	0	1	1	1	1	0	1
SNPT1817	1	1	1	1	1	1	1	1	1	1	1	1	1	1	1	1	1	1	1	1	1	1	1	1	1	1	1	1	1	1	1	1	1	1	1	1	1	1	1	1	1	1	1	1	1	1	1	1	1
SNPT1818	0	0	0	0	0	1	0	0	0	0	0	1	0	0	0	0	0	1	0	0	0	0	0	0	0	0	0	0	0	1	0	1	0	0	0	0	0	0	0	1	0	0	0	0	0	1	1	0	1
SNPT1819	1	0	0	0	0	0	0	1	1	1	0	1	0	1	1	0	0	0	0	1	1	1	0	1	1	1	0	1	0	0	0	1	0	0	1	1	0	0	0	0	1	1	0	0	0	1	0	0	1
SNPT1820	0	1	1	1	1	1	1	0	0	1	1	1	1	0	0	1	1	1	1	0	0	0	1	0	0	0	1	0	1	1	1	0	1	1	0	1	1	1	1	1	0	0	1	1	1	0	1	1	0
SNPT1821	1	0	1	0	0	1	1	1	0	0	0	1	0	0	1	1	1	0	1	0	1	1	1	1	1	1	0	0	0	0	1	0	1	1	1	1	1	0	0	1	0	0	0	0	1	0	1	1	0
SNPT1822	0	1	0	1	1	1	0	0	1	1	1	1	1	1	0	0	0	1	1	1	0	0	1	0	0	0	1	1	1	1	0	1	1	0	0	1	0	1	1	1	1	1	1	1	0	1	0	1	1
SNPT1823	1	0	1	1	1	1	1	1	1	1	0	1	0	1	1	1	1	0	1	1	1	1	1	1	1	1	1	1	1	1	1	1	1	1	1	1	1	1	1	1	1	1	1	1	1	1	1	1	1
SNPT1824	0	1	0	1	0	0	0	0	0	0	1	0	1	0	0	0	0	1	0	0	0	0	0	0	0	0	0	1	0	0	0	0	0	0	0	1	0	0	0	0	0	0	0	0	0	0	0	0	0
SNPT1825	1	1	1	1	0	1	1	1	1	1	0	0	1	1	1	1	-	1	1	1	1	-	1	1	1	1	1	0	1	0	1	1	1	1	1	1	1	1	1	1	1	1	1	1	1	1	0	1	0
SNPT1826	0	0	0	0	1	1	0	0	0	0	1	1	0	0	0	0	-	0	0	0	0	-	0	0	0	0	0	1	0	1	0	0	0	0	0	0	0	0	0	1	0	0	0	0	0	0	1	0	1
SNPT1827	0	1	-	1	0	-	-	0	-	-	0	0	0	1	1	1	-	1	0	1	1	-	1	1	1	1	0	0	1	-	-	1	0	0	-	1	-	1	0	-	1	-	1	0	1	-	-	0	1
SNPT1828	1	0	-	1	1	-	-	1	-	-	1	1	1	0	1	1	-	0	1	0	1	-	1	1	0	1	1	1	1	-	-	1	1	1	-	1	-	1	1	-	0	-	0	1	1	-	-	1	0
SNPT1829	0	0	0	0	1	1	0	0	0	0	0	1	0	0	0	0	0	1	0	0	0	0	0	0	0	0	0	0	0	0	0	0	0	0	0	0	0	0	0	1	0	0	0	0	0	1	1	0	0
SNPT1830	1	1	1	1	0	1	1	1	1	1	1	0	1	1	1	1	1	0	1	1	1	1	1	1	1	1	1	1	1	1	1	1	1	1	1	1	1	1	1	1	1	1	1	1	1	0	1	1	1
SNPT1831	1	0	0	0	0	0	0	1	1	0	0	1	0	1	1	0	0	0	0	1	1	1	0	1	1	1	0	1	0	0	0	1	0	0	1	1	0	0	0	0	1	1	0	0	0	1	0	0	1
SNPT1832	0	1	1	1	1	1	1	0	0	1	1	1	1	0	0	1	1	1	1	0	0	0	1	0	0	0	1	0	1	1	1	0	1	1	0	1	1	1	1	1	0	0	1	1	1	0	1	1	0
SNPT1833	1	0	0	1	0	0	0	1	0	1	0	0	0	1	1	1	1	0	-	0	0	0	1	1	0	1	1	0	0	0	1	0	1	1	0	1	1	0	1	0	1	1	1	1	1	0	0	0	0
SNPT1834	0	1	1	0	1	1	1	0	1	0	1	1	1	0	1	0	0	1	-	1	1	1	0	0	1	0	0	1	1	1	0	1	0	0	1	1	0	1	0	1	0	0	0	0	0	1	1	1	1
SNPT1835	1	1	1	1	1	1	1	1	1	1	1	1	1	1	1	1	1	1	1	1	1	1	1	1	1	1	1	1	1	1	1	1	1	1	1	1	1	1	1	1	1	1	1	1	1	1	1	1	1
SNPT1836	0	1	0	1	1	1	0	1	0	0	1	1	1	0	0	0	0	1	0	0	0	0	1	0	0	0	0	1	0	1	0	1	0	0	0	1	0	0	0	1	0	0	0	0	0	1	1	0	1
SNPT1837	1	0	1	0	0	1	0	0	0	1	0	0	1	1	0	0	0	1	0	0	0	1	1	0	1	1	0	0	0	1	1	1	0	1	1	1	1	0	1	1	1	1	1	1	0	0	1	1	1
SNPT1838	0	1	0	1	1	1	1	1	1	0	1	1	0	0	1	1	1	0	1	1	1	1	0	1	0	0	1	1	1	0	0	0	1	0	0	1	0	1	0	1	0	0	0	0	1	1	1	0	0
SNPT1839	1	0	1	1	1	1	1	1	1	1	1	1	0	1	1	1	1	0	1	1	1	1	1	1	1	1	1	1	1	1	1	1	1	1	1	1	1	1	1	1	1	1	1	1	1	1	1	1	1
SNPT1840	0	1	0	0	0	0	0	0	0	0	0	1	1	0	0	0	0	1	0	0	0	0	0	0	0	0	0	0	0	0	0	0	0	0	0	1	0	0	0	0	0	0	0	0	0	0	0	0	0
SNPT1841	0	1	1	1	1	1	1	0	0	1	1	1	1	0	0	1	1	1	1	0	0	0	1	0	0	0	1	0	1	1	1	0	1	1	0	1	1	1	1	1	0	0	1	0	1	0	1	1	0
SNPT1842	1	0	1	0	0	0	0	1	1	0	0	1	0	1	1	0	0	0	0	1	1	1	0	1	1	1	0	1	0	0	0	1	0	0	1	1	0	0	0	0	1	1	0	1	0	1	0	0	1
SNPT1843	1	0	0	1	1	1	0	1	0	1	0	1	0	0	1	1	1	1	0	0	1	1	1	1	0	1	1	0	0	1	1	0	0	0	0	1	0	0	1	1	0	1	1	1	0	1	1	1	1
SNPT1844	0	1	1	0	0	1	1	0	1	0	1	0	1	1	1	0	0	0	1	1	0	0	0	0	1	0	0	1	1	0	0	1	1	1	1	1	1	1	0	1	1	0	0	0	1	0	1	0	0
SNPT1845	1	1	1	1	1	1	1	1	1	1	1	1	1	1	1	1	1	1	1	1	1	1	1	1	1	1	1	1	1	1	1	1	1	1	1	1	1	1	1	1	1	1	1	1	1	1	1	1	1
SNPT1846	0	1	0	0	1	0	0	1	1	1	1	1	1	1	1	0	1	1	0	1	1	0	0	0	1	0	0	1	0	1	1	1	0	1	1	1	1	0	0	1	0	0	0	0	0	1	1	0	1
SNPT1847	0	0	0	0	1	1	0	0	0	0	0	1	0	0	0	0	0	1	0	0	0	0	0	0	1	0	0	0	0	1	0	0	0	0	0	0	0	0	0	1	0	0	0	0	0	1	1	0	1
SNPT1848	1	1	1	1	0	1	1	1	1	1	1	0	1	1	1	1	1	0	1	1	1	1	1	1	1	1	1	1	1	0	1	1	1	1	1	1	1	1	1	1	1	1	1	1	1	0	1	1	0
SNPT1849	1	0	1	0	0	1	0	0	0	1	0	0	0	1	1	0	0	0	0	0	0	0	1	0	1	1	0	0	0	0	1	0	0	1	1	1	1	0	1	1	1	0	1	0	1	0	1	1	0
SNPT1850	0	1	0	1	1	1	1	1	1	0	1	1	1	0	0	1	1	1	1	1	1	1	0	1	0	0	1	1	1	1	0	1	1	0	0	1	0	1	0	1	0	1	0	1	0	1	1	0	1
SNPT1851	1	0	1	1	1	1	1	1	1	1	0	1	0	1	1	1	1	0	1	1	1	1	1	1	1	1	1	0	1	1	1	1	1	1	1	1	1	1	1	1	1	1	1	1	1	1	1	1	1
SNPT1852	0	1	0	0	0	0	0	0	0	0	1	1	1	1	0	0	0	1	0	0	0	0	0	0	0	0	0	1	0	0	0	0	0	0	0	1	0	0	0	0	0	0	0	0	0	0	0	0	0
SNPT1853	1	0	0	1	0	1	1	1	0	1	1	1	0	1	0	0	1	1	1	1	0	1	1	1	1	0	0	1	1	0	1	0	1	1	1	1	0	1	1	1	0	0	1	1	1	0	0	0	0
SNPT1854	0	1	1	0	1	1	0	0	1	0	0	0	1	0	1	1	0	0	0	1	1	0	0	0	0	1	1	0	0	1	0	1	0	0	0	1	1	0	0	1	1	1	0	0	0	1	1	1	1
SNPT1855	1	1	1	1	1	1	1	1	1	1	1	1	1	1	1	1	1	1	1	1	1	1	1	1	1	1	1	1	1	1	1	1	1	1	1	1	1	1	1	1	1	1	1	1	1	1	1	1	1
SNPT1856	0	1	1	0	0	1	0	1	0	1	0	0	1	1	1	1	0	1	1	0	0	1	1	1	0	1	0	0	1	0	0	0	1	0	1	1	0	1	0	1	1	0	1	0	1	0	1	0	0
SNPT1857	0	0	0	0	1	0	0	0	0	0	0	1	0	0	0	0	0	1	0	0	0	0	0	0	0	0	0	0	0	1	0	0	0	0	0	0	0	0	0	1	0	0	0	0	0	1	0	0	1
SNPT1858	1	1	1	1	0	1	1	1	1	1	1	0	1	1	1	1	1	0	1	1	1	1	1	1	1	1	1	1	1	0	1	1	1	1	1	1	1	1	1	1	1	1	1	1	1	0	1	1	0
SNPT1859	0	1	0	1	1	1	0	0	1	1	1	1	1	1	1	0	0	1	1	1	0	0	1	0	0	0	1	1	1	1	0	1	1	0	0	1	0	1	1	1	1	1	1	1	0	1	0	0	1
SNPT1860	1	0	1	0	0	1	1	1	0	1	0	0	0	0	1	1	1	0	0	0	1	1	0	1	1	1	0	0	0	0	1	0	0	1	1	1	1	0	0	1	0	0	0	0	1	0	1	1	0
SNPT1861	-	1	0	1	1	1	1	1	1	0	1	1	1	0	-	1	1	1	1	1	1	1	-	1	0	0	1	1	1	1	0	1	1	0	-	1	0	1	-	1	0	1	0	1	0	1	1	0	1
SNPT1862	-	0	1	0	0	1	0	0	0	1	0	0	0	1	-	0	0	0	0	0	0	0	-	0	1	1	0	0	0	0	1	1	0	1	-	1	1	0	-	0	1	0	1	0	1	0	1	1	0
SNPT1863	1	0	0	1	1	1	1	1	0	0	0	1	0	0	1	1	1	1	0	0	1	1	1	1	0	1	1	0	1	1	0	1	0	0	0	1	0	1	1	1	0	1	1	1	0	1	1	1	1
SNPT1864	0	1	1	0	0	1	0	0	1	1	1	0	1	1	1	0	0	0	1	1	0	0	0	0	1	0	0	1	0	0	1	0	1	1	1	1	1	0	0	1	1	0	0	0	1	0	1	0	0
SNPT1865	1	0	1	1	1	1	0	1	0	0	1	0	1	1	1	0	0	0	0	1	1	1	1	1	1	0	0	0	1	1	1	1	0	1	1	1	1	1	0	1	1	1	1	1	1	1	1	0	0
SNPT1866	0	1	0	0	1	0	1	0	1	1	0	1	0	0	0	1	1	1	1	0	0	0	0	0	0	1	1	1	0	0	0	0	1	0	0	1	0	0	1	0	0	0	1	0	0	0	0	1	1
SNPT1867	0	1	0	1	1	1	0	0	1	1	1	1	1	1	0	0	0	1	1	1	0	0	1	0	0	0	1	1	1	1	0	1	1	0	0	1	0	1	0	1	1	1	1	1	0	1	1	1	1
SNPT1868	1	0	1	0	0	1	1	1	0	0	0	0	0	1	1	1	1	0	0	0	1	1	0	1	1	1	0	0	0	0	1	0	0	1	1	1	1	0	1	1	0	0	0	0	1	0	1	1	0
SNPT1869	0	1	0	1	1	1	0	0	1	1	1	1	1	0	1	0	0	1	0	1	0	0	1	1	0	0	1	1	1	1	0	1	0	0	0	0	0	1	1	1	1	1	1	1	0	1	0	0	1
SNPT1870	1	0	1	0	0	1	1	1	0	0	0	0	0	1	1	1	1	0	1	0	1	1	0	0	1	1	0	0	0	0	1	0	1	1	1	1	1	0	0	1	0	0	0	0	1	0	1	1	0
SNPT1871	0	1	0	1	0	0	0	0	1	1	0	0	1	1	0	0	0	0	0	1	0	0	1	0	0	0	1	1	1	0	0	1	0	1	0	1	0	1	0	0	1	1	0	1	0	1	0	1	0
SNPT1872	1	0	1	0	1	1	1	1	0	0	1	1	0	0	1	1	1	1	1	0	1	1	0	1	1	1	0	0	0	1	1	0	1	1	1	1	1	0	1	1	0	0	1	0	1	0	1	0	1
SNPT1873	1	0	1	1	1	1	1	1	0	1	1	0	1	0	1	1	1	0	0	0	0	0	1	1	0	0	1	1	1	0	1	0	0	0	0	1	0	1	1	1	1	1	1	1	0	1	1	0	1
SNPT1874	0	1	0	0	0	0	1	0	1	0	0	1	0	1	0	0	0	1	1	1	1	1	0	0	1	1	0	0	0	1	0	1	1	1	1	1	1	0	0	0	0	0	0	0	1	0	0	1	0
SNPT1875	-	1	1	-	0	1	-	-	1	1	1	0	1	1	1	-	1	0	-	1	-	-	-	-	1	-	-	1	1	0	1	0	-	1	1	1	1	1	-	0	-	-	-	-	1	0	1	1	0
SNPT1876	-	0	0	-	1	1	-	-	0	0	0	1	0	0	0	-	0	1	-	0	-	-	-	-	0	-	-	0	0	1	0	1	-	0	0	0	0	0	-	1	-	-	-	-	0	1	1	0	1
SNPT1877	0	1	0	0	1	0	1	0	1	1	0	1	0	1	0	1	1	1	1	0	0	1	0	0	0	1	1	1	1	0	0	1	1	0	1	1	0	1	0	0	0	1	1	0	0	0	0	1	1
SNPT1878	1	0	1	1	0	1	0	1	0	0	1	0	1	0	1	0	0	0	0	1	1	0	1	1	1	0	0	0	0	1	1	0	0	1	0	1	1	0	1	1	1	0	0	1	1	1	1	0	0
SNPT1879	0	1	0	1	1	1	0	1	1	0	1	1	1	0	1	1	0	1	0	1	1	1	1	0	1	1	1	1	1	1	1	1	0	1	1	1	1	1	1	1	1	0	0	1	0	1	0	0	1
SNPT1880	1	0	1	0	0	1	1	0	0	1	0	0	0	1	1	0	1	0	1	0	0	0	1	1	0	0	0	0	0	0	0	0	1	0	0	1	0	1	0	1	0	1	1	0	1	0	1	1	0
SNPT1881	0	1	1	0	0	1	-	0	1	1	1	0	1	1	1	-	-	0	1	1	0	-	-	0	1	0	-	1	-	-	1	0	1	1	1	1	1	-	0	1	1	0	0	0	1	0	1	0	0
SNPT1882	1	0	0	1	1	1	-	1	1	0	0	1	0	0	1	-	-	1	1	1	1	-	-	1	0	1	-	1	-	-	1	1	1	1	0	1	0	-	1	1	1	1	1	1	0	1	1	1	1
SNPT1883	1	1	1	1	1	1	1	1	1	1	1	1	1	1	1	1	1	1	1	1	1	1	1	1	1	1	1	1	1	1	1	1	1	1	1	1	1	1	1	1	1	1	1	1	1	1	1	1	1
SNPT1884	1	0	1	0	1	1	1	0	1	1	0	1	0	1	1	1	1	1	1	0	0	0	0	1	0	0	0	1	0	0	0	0	1	1	1	1	1	0	0	1	0	1	1	0	1	0	1	0	1
SNPT1885	1	1	1	1	1	1	1	1	1	1	1	1	1	1	1	1	1	1	1	1	1	1	1	1	1	1	1	1	1	1	1	1	1	1	1	1	1	1	1	1	1	1	1	1	1	1	1	1	1
SNPT1886	0	1	1	0	1	1	0	0	1	1	1	0	1	0	1	0	1	0	0	1	0	0	0	0	1	0	0	1	1	0	1	0	0	1	1	1	1	1	0	0	0	0	0	0	1	0	1	0	0
SNPT1887	1	0	0	0	1	0	0	0	0	0	1	0	0	0	0	1	0	0	0	1	1	0	1	0	0	1	1	1	0	1	0	1	0	1	1	1	0	0	1	0	0	0	0	1	1	0	0	0	1
SNPT1888	0	1	1	1	0	1	1	1	1	1	0	1	1	1	1	0	1	1	1	0	0	1	0	1	1	0	0	0	1	0	1	0	1	0	0	1	1	1	0	1	1	1	1	0	0	1	1	1	0
SNPT1889	0	1	1	1	1	1	0	1	0	1	1	1	1	0	0	1	0	0	1	0	1	0	1	0	0	1	1	0	1	1	1	1	1	0	1	1	1	1	1	1	0	0	0	1	0	1	1	1	0
SNPT1890	1	0	0	0	1	0	1	0	1	0	0	1	0	1	1	0	1	1	0	1	0	1	0	1	1	0	0	1	0	0	0	0	0	1	0	1	0	0	0	0	1	1	1	0	1	0	0	0	1
SNPT1891	0	1	1	1	1	1	0	1	1	0	0	1	1	0	1	1	0	0	0	1	1	0	0	0	0	1	1	0	0	1	1	1	0	0	1	1	1	0	1	1	1	1	0	0	0	1	1	1	1
SNPT1892	1	0	0	0	0	1	1	0	0	1	1	1	0	1	0	0	1	1	1	1	0	1	1	1	1	0	0	1	1	0	0	0	1	1	0	1	0	1	0	1	0	0	1	1	1	0	1	0	0
SNPT1893	0	1	0	0	1	1	0	0	0	0	0	0	0	0	0	0	0	1	0	0	0	0	0	0	0	0	0	1	0	0	0	0	0	0	0	1	0	0	0	1	0	0	0	0	0	1	0	0	1
SNPT1894	1	1	1	1	1	1	1	1	1	1	1	1	1	1	1	1	1	1	1	1	1	1	1	1	1	1	1	1	1	1	1	1	1	1	1	1	1	1	1	1	1	1	1	1	1	1	1	1	1
SNPT1895	1	1	1	1	1	1	1	1	1	1	0	1	0	1	1	1	1	0	1	1	1	1	1	1	1	1	1	0	1	0	1	0	1	1	1	1	1	1	1	1	1	1	1	1	1	1	1	1	0
SNPT1896	0	0	0	0	0	0	0	0	0	0	1	0	1	0	0	0	0	1	0	0	0	0	0	0	0	0	0	1	0	1	0	1	0	0	0	0	0	0	0	0	0	0	0	0	0	0	0	0	1
SNPT1897	0	1	1	1	1	1	0	1	1	0	0	1	1	0	1	1	0	0	0	1	1	0	0	0	0	1	1	0	0	1	1	1	0	1	1	1	1	0	1	1	1	1	0	0	0	1	1	1	1
SNPT1898	1	0	0	0	0	0	1	0	0	1	1	1	0	1	0	0	1	1	1	1	0	1	1	1	1	0	1	1	1	0	0	0	1	1	0	1	0	1	0	1	0	0	1	1	1	0	0	0	0
SNPT1899	0	1	1	0	0	1	0	0	1	1	1	0	1	1	1	0	0	0	1	1	0	1	0	0	1	0	0	1	0	0	1	0	1	1	1	1	1	1	0	1	1	0	0	0	1	0	1	0	0
SNPT1900	1	0	0	1	1	1	1	1	0	0	0	1	0	0	1	1	1	1	0	0	1	1	1	1	0	1	1	0	1	1	0	1	0	0	0	1	0	1	1	1	0	1	1	1	0	1	0	1	1
SNPT1901	1	0	0	0	1	1	0	0	0	0	1	0	0	0	0	1	0	0	0	1	1	0	1	0	0	1	1	1	0	1	0	1	0	1	1	1	0	0	1	0	0	0	0	1	1	0	0	0	1
SNPT1902	0	1	1	1	0	1	1	1	1	1	0	1	1	1	1	0	1	1	1	0	0	1	0	1	1	0	0	0	1	0	1	0	1	0	0	1	1	1	0	1	1	1	1	0	0	1	1	1	0
SNPT1903	0	1	0	1	1	0	0	1	1	0	1	1	1	0	1	1	0	1	0	0	1	0	0	0	0	1	1	1	0	1	1	1	0	0	0	1	1	0	-	1	1	1	0	0	0	1	0	1	1
SNPT1904	1	0	1	0	0	1	1	0	0	1	0	0	0	1	0	0	1	0	1	1	0	1	1	1	1	0	0	0	1	0	0	0	1	1	1	1	0	1	-	1	0	0	1	1	1	0	1	0	0
SNPT1905	0	1	1	1	1	1	0	0	1	1	1	1	1	0	1	0	0	1	0	1	0	0	1	1	0	0	1	1	1	1	0	1	0	0	0	1	0	1	1	1	1	1	1	1	0	1	1	0	1
SNPT1906	1	0	1	0	0	1	1	1	0	0	0	0	0	1	1	1	1	0	1	0	1	1	0	0	1	1	0	0	0	0	1	0	1	1	1	1	1	0	0	1	0	0	0	0	1	0	1	1	0
SNPT1907	0	1	0	1	0	0	0	1	1	1	0	0	1	1	1	0	0	0	0	1	0	0	1	0	0	0	1	1	1	0	0	1	0	1	1	1	0	1	0	0	1	1	0	1	1	1	0	1	0
SNPT1908	1	0	1	0	1	1	1	0	0	0	1	1	0	0	1	1	1	1	1	0	1	1	0	1	1	1	0	0	0	1	1	0	1	0	0	1	1	0	1	1	0	0	1	0	1	0	1	0	1
SNPT1909	1	0	1	0	1	1	1	1	0	0	1	1	0	0	1	1	1	0	1	0	1	1	0	1	0	1	0	0	0	1	1	0	1	1	1	1	1	0	1	1	0	0	1	0	1	0	1	0	1
SNPT1910	0	1	0	1	0	0	0	0	1	1	0	0	1	1	0	0	0	1	0	1	0	0	1	0	1	0	1	1	1	0	0	1	0	0	0	1	0	1	0	0	1	1	0	1	0	1	0	1	0
SNPT1911	1	1	1	1	1	1	1	1	1	1	1	1	1	1	1	1	1	1	1	1	1	1	1	1	1	1	1	1	1	1	1	1	1	1	1	1	1	1	1	1	1	1	1	1	1	1	1	1	1
SNPT1912	0	0	0	0	1	1	0	0	0	0	0	1	0	0	0	0	0	1	0	0	0	0	0	0	0	0	0	0	0	0	0	1	0	0	0	0	0	0	0	1	0	0	0	0	0	1	1	0	0
SNPT1913	0	1	1	0	-	1	0	0	1	1	1	-	1	1	1	0	1	-	0	1	0	0	0	0	1	0	0	1	1	-	1	-	0	1	1	1	1	1	0	-	0	0	0	0	1	-	1	1	-
SNPT1914	1	0	0	1	-	0	1	1	0	0	0	-	0	0	0	1	0	-	1	0	1	1	1	1	0	1	1	0	0	-	0	-	1	0	0	1	0	0	1	-	1	1	1	1	0	-	0	0	-
SNPT1915	0	1	1	1	0	1	0	1	0	1	1	1	1	0	0	1	0	0	1	0	1	0	1	0	0	1	1	0	1	1	1	1	1	0	1	1	1	1	1	1	0	0	0	1	0	1	1	1	0
SNPT1916	1	0	0	0	1	0	1	0	1	0	0	1	1	1	1	0	1	1	0	1	0	1	0	1	1	0	0	1	0	0	0	0	0	1	0	1	0	0	0	0	1	1	1	0	1	0	0	0	1
SNPT1917	1	0	0	0	1	0	0	0	1	1	0	1	0	1	1	0	0	0	0	1	1	1	0	1	1	0	1	1	1	0	1	1	0	0	1	1	0	1	0	0	0	0	1	1	0	1	0	0	0
SNPT1918	0	1	1	1	0	1	1	1	0	0	1	0	1	0	1	1	1	1	1	0	0	0	1	0	0	1	0	0	0	1	0	0	1	1	0	1	1	0	1	1	1	1	0	0	1	0	1	1	1
SNPT1919	1	0	0	1	1	0	0	0	1	0	0	1	0	1	0	1	0	0	0	1	1	0	1	1	0	1	0	1	0	1	0	1	0	1	0	1	0	0	1	0	0	0	0	0	0	0	0	0	0
SNPT1920	0	1	1	0	0	1	1	1	0	1	1	1	1	0	1	0	1	1	1	0	0	1	0	0	1	0	1	0	1	0	1	0	1	0	1	1	1	1	0	1	1	1	1	1	1	1	1	1	1
SNPT1921	0	1	0	1	0	0	0	0	1	1	0	0	1	1	1	0	0	0	0	1	0	0	1	0	0	0	1	1	1	0	0	1	0	0	0	1	0	1	0	0	1	1	0	1	0	1	0	1	0
SNPT1922	1	0	1	0	1	1	1	1	0	0	1	1	0	0	1	1	1	1	1	0	1	1	0	1	1	1	0	0	0	1	1	0	1	1	1	1	1	0	1	1	0	0	1	0	1	0	1	0	1
SNPT1923	0	0	0	0	1	0	0	0	0	0	0	1	0	0	0	0	0	0	0	0	0	0	0	0	0	0	0	0	0	0	0	0	0	0	0	0	0	0	0	0	0	0	0	0	0	0	0	0	1
SNPT1924	1	1	1	1	0	1	1	1	1	1	1	0	1	1	1	1	1	1	1	1	1	1	1	1	1	1	1	1	1	1	1	1	1	1	1	1	1	1	1	1	1	1	1	1	1	1	1	1	0
SNPT1925	1	1	0	0	1	1	1	1	0	0	1	1	1	1	1	0	0	1	0	0	1	0	1	1	0	1	1	1	0	1	1	1	0	1	0	1	1	0	0	1	0	1	1	1	0	1	1	1	1
SNPT1926	0	0	1	1	0	1	0	0	1	1	0	0	0	0	1	1	1	0	1	1	0	1	0	0	1	0	0	0	1	0	0	0	1	0	1	0	0	1	1	1	1	0	0	0	1	0	1	0	0
SNPT1927	0	1	1	1	1	1	1	0	0	1	1	1	1	0	0	1	1	1	-	0	0	0	1	0	0	0	1	0	1	1	1	0	1	1	0	1	1	1	1	1	0	0	-	0	1	0	1	1	0
SNPT1928	1	0	0	0	0	0	0	1	1	0	0	1	0	1	1	0	0	0	-	1	1	1	0	1	1	1	1	1	0	0	0	1	0	0	1	1	0	0	0	0	1	1	-	1	0	1	0	0	1
SNPT1929	1	1	0	1	0	0	1	1	1	0	1	0	1	0	1	0	1	1	0	1	1	1	1	1	1	0	1	1	0	0	1	0	0	1	1	1	1	0	1	0	0	1	0	1	0	0	0	1	0
SNPT1930	0	0	1	0	1	1	1	0	0	1	0	1	0	1	1	1	0	0	1	0	0	0	0	0	0	1	0	1	1	1	0	1	1	0	0	0	0	1	0	1	1	0	1	0	1	1	1	0	1
SNPT1931	1	0	1	1	0	1	1	1	1	1	-	0	-	1	1	1	1	-	1	1	1	1	1	1	1	1	1	0	1	0	1	0	1	1	1	1	1	1	1	1	1	1	1	1	1	0	1	1	0
SNPT1932	0	1	0	0	1	1	0	0	0	0	-	1	-	0	0	0	0	-	0	0	0	0	0	0	0	0	0	1	0	1	0	1	0	0	0	0	0	0	0	1	0	0	0	0	0	1	1	0	1
SNPT1933	0	1	1	1	1	1	1	1	0	0	1	0	1	0	0	1	1	1	1	0	0	0	0	0	0	1	1	0	1	1	0	0	1	1	0	1	1	1	1	1	0	0	0	1	1	0	-	1	0
SNPT1934	1	0	0	0	0	0	0	0	1	1	0	1	0	1	1	0	0	0	0	1	1	1	1	1	1	0	1	1	0	0	1	1	0	0	1	1	0	0	0	0	1	1	1	0	0	1	-	0	1
SNPT1935	1	1	1	1	1	1	1	1	1	1	1	1	1	1	1	1	1	1	1	1	1	1	1	1	1	1	1	1	1	1	1	1	1	1	1	1	1	1	1	1	1	1	1	1	1	1	1	1	1
SNPT1936	0	0	0	0	1	1	0	0	0	0	0	0	1	0	0	0	1	0	0	0	0	0	0	0	0	0	0	1	0	1	0	0	0	0	0	0	0	0	0	1	0	0	1	0	0	0	1	0	1
SNPT1937	0	1	0	1	1	1	0	0	1	1	1	1	1	1	1	0	0	1	1	1	0	0	1	0	0	0	1	1	1	1	0	1	1	0	0	1	0	1	1	1	1	1	1	1	0	1	1	0	1
SNPT1938	1	0	1	0	0	1	1	1	0	0	0	0	0	0	1	1	1	0	0	0	1	1	0	1	1	1	0	0	0	0	1	0	0	1	1	1	1	0	0	1	0	0	0	0	1	0	1	1	0
SNPT1939	0	1	0	1	1	0	0	0	1	1	1	1	1	1	0	0	0	1	1	1	0	0	1	0	0	0	1	1	1	1	0	1	1	0	0	1	0	1	1	1	1	1	1	1	0	1	1	0	1
SNPT1940	1	0	1	0	0	1	1	1	0	0	0	0	0	0	1	1	1	0	0	0	1	1	0	1	1	1	0	0	0	0	1	0	0	1	1	1	1	0	0	0	0	0	0	0	1	0	1	1	0
SNPT1941	1	0	0	1	1	1	1	1	0	0	0	1	0	0	0	1	0	1	0	0	1	1	1	1	0	1	1	0	1	1	0	1	0	0	0	1	0	1	1	1	0	1	1	1	0	1	1	0	1
SNPT1942	0	1	1	0	0	1	0	0	1	1	1	0	1	1	1	0	1	0	1	1	0	0	0	0	1	0	0	1	0	0	1	0	1	1	1	1	1	0	0	1	1	0	0	0	1	0	1	1	0
SNPT1943	1	0	1	1	1	1	1	1	1	1	0	1	0	1	1	1	1	0	1	1	1	1	1	1	1	1	1	1	1	1	1	1	1	1	1	1	1	1	1	1	1	1	1	1	1	0	1	1	0
SNPT1944	0	1	0	0	0	1	0	0	0	0	1	1	1	0	0	0	0	1	0	0	0	0	0	0	0	0	0	0	0	0	0	0	0	0	0	1	0	0	0	1	0	0	0	0	0	1	0	0	1
SNPT1945	0	1	0	1	1	1	1	1	1	0	1	1	0	0	1	1	1	0	1	1	0	1	0	1	0	0	1	1	1	0	0	0	1	0	0	1	0	1	0	1	0	0	0	0	1	1	1	0	0
SNPT1946	1	0	1	0	0	1	0	0	0	1	0	0	1	1	1	0	0	1	0	0	1	0	1	0	1	1	0	0	0	1	1	1	0	1	1	1	1	0	1	1	1	1	1	1	0	0	1	1	1
SNPT1947	0	1	0	0	0	0	0	0	0	0	1	0	1	0	0	0	0	1	0	0	0	0	0	0	0	0	0	0	0	0	0	0	0	0	0	1	0	0	0	0	0	0	0	0	0	0	0	0	0
SNPT1948	1	0	1	1	1	1	1	1	1	1	0	1	0	1	1	1	1	0	1	1	1	1	1	1	1	1	1	1	1	1	1	1	1	1	1	1	1	1	1	1	1	1	1	1	1	1	1	1	1
SNPT1949	1	0	0	0	1	0	0	1	1	0	0	1	0	1	1	0	0	0	0	1	1	1	0	1	1	1	1	1	0	0	0	1	0	0	1	1	0	0	0	0	1	1	0	1	0	1	0	0	1
SNPT1950	0	1	1	1	1	1	1	0	0	1	1	1	1	0	0	1	1	1	1	0	0	0	1	0	0	0	1	0	1	1	1	0	1	1	0	1	1	1	1	1	0	0	1	0	1	0	1	1	0
SNPT1951	0	1	0	1	0	0	0	0	1	1	0	0	1	1	1	0	0	1	0	1	0	0	1	0	1	0	1	1	1	0	0	1	0	0	0	1	0	1	0	0	1	1	0	1	0	1	0	1	0
SNPT1952	1	0	1	0	1	1	1	1	0	0	1	1	0	0	1	1	1	0	1	0	1	1	0	1	0	1	0	0	1	1	1	0	1	1	1	1	1	0	1	1	0	0	1	0	1	0	1	0	1
SNPT1953	0	1	1	0	0	1	0	0	1	1	1	0	1	1	1	0	1	0	0	1	0	0	0	0	1	0	0	1	1	0	1	0	0	1	1	1	1	1	0	1	0	0	0	0	1	0	1	1	0
SNPT1954	1	0	0	1	1	1	1	1	0	0	0	1	0	0	0	1	0	1	1	0	1	1	1	1	0	1	1	0	0	1	0	1	1	0	0	1	1	0	1	1	1	1	1	1	0	1	0	0	1
SNPT1955	0	1	0	1	1	0	1	1	0	1	1	0	1	0	1	1	1	0	1	0	0	0	1	0	1	0	1	0	1	1	1	0	1	1	0	1	1	1	1	1	0	0	1	0	1	0	0	0	0
SNPT1956	1	0	1	0	1	1	0	0	1	0	0	1	0	1	1	0	0	1	0	1	1	1	0	1	0	1	0	1	0	0	0	1	0	0	1	1	0	0	0	1	1	1	0	1	0	1	1	1	1
SNPT1957	1	1	1	1	0	1	1	1	1	1	1	0	1	1	1	1	1	0	1	1	1	1	1	1	1	1	1	1	1	0	1	0	1	1	1	1	1	1	1	1	1	1	1	1	1	0	1	1	0
SNPT1958	0	0	0	0	1	1	0	0	0	0	1	1	0	0	0	0	0	1	0	0	1	0	0	0	0	0	0	0	0	1	0	1	0	0	0	0	0	0	0	1	0	0	0	0	0	1	1	0	1
SNPT1959	-	1	0	1	1	0	0	0	1	1	1	1	1	1	0	0	0	1	1	1	0	0	1	0	0	0	1	1	1	1	-	1	1	0	0	-	0	1	1	1	1	1	1	1	0	1	1	0	-
SNPT1960	-	0	1	0	0	1	1	1	0	0	0	0	0	0	1	1	1	0	0	0	1	1	0	1	1	1	0	0	0	0	-	0	0	1	1	-	1	0	0	1	0	0	0	0	1	0	1	1	-
SNPT1961	1	0	0	0	0	0	0	1	1	0	0	1	0	1	1	0	0	0	0	1	1	1	0	1	1	1	1	1	0	0	0	1	0	0	1	1	0	0	0	0	1	1	0	0	0	1	0	0	1
SNPT1962	0	1	1	1	1	1	1	0	0	1	1	0	1	0	0	1	1	1	1	0	0	0	1	0	0	0	1	0	1	1	1	0	1	1	0	1	1	1	1	1	0	0	1	1	1	0	1	1	0
SNPT1963	1	1	1	1	1	1	1	1	1	1	1	1	1	1	1	1	1	1	1	1	1	1	1	1	1	1	1	1	1	1	1	1	1	1	1	1	1	1	1	1	1	1	1	1	1	1	1	1	1
SNPT1964	1	0	1	0	0	1	0	0	0	1	0	0	0	1	1	0	1	0	0	0	1	0	1	0	1	1	0	0	0	0	1	0	0	1	1	1	1	0	1	1	1	0	1	0	1	0	1	1	0
SNPT1965	0	1	1	1	0	1	1	1	0	1	1	1	0	1	1	1	1	1	1	0	0	1	0	0	1	0	1	0	0	0	1	0	1	0	0	1	1	0	0	1	1	1	1	1	1	1	1	0	0
SNPT1966	1	0	0	0	1	0	0	0	1	0	0	1	1	0	0	0	0	0	0	1	1	0	1	1	0	1	0	1	1	1	0	1	0	1	1	1	0	1	1	0	0	0	0	0	0	0	0	1	1
SNPT1967	1	0	1	1	1	1	1	1	1	1	0	1	0	1	1	1	1	0	1	1	1	1	1	1	1	1	1	1	1	1	1	1	1	1	1	1	1	1	1	1	1	1	1	1	1	0	1	1	0
SNPT1968	0	1	0	0	0	1	0	0	0	0	1	1	1	0	0	0	0	1	0	0	0	0	0	0	0	0	0	0	0	0	0	0	0	0	0	1	0	0	0	1	0	0	0	0	0	1	1	0	1
SNPT1969	1	1	1	1	1	1	1	1	1	1	1	1	1	1	1	1	1	1	1	1	1	1	1	1	1	1	1	1	1	1	1	1	1	1	1	1	1	1	1	1	1	1	1	1	1	1	1	1	1
SNPT1970	0	1	1	0	0	1	1	0	1	0	1	0	1	1	1	0	0	0	1	1	0	0	0	0	1	0	0	1	1	0	0	1	1	1	1	1	1	1	0	1	1	0	0	0	1	0	1	0	0
SNPT1971	1	0	0	1	-	0	1	1	0	0	0	-	0	0	1	1	1	-	0	0	1	1	1	1	0	1	1	0	1	-	0	-	0	0	0	1	0	1	1	0	0	1	1	1	0	-	0	1	-
SNPT1972	0	1	1	0	-	1	0	0	1	1	1	-	1	1	1	0	0	-	1	1	0	0	0	0	1	0	0	1	1	-	1	-	1	1	1	1	1	0	0	1	1	0	0	0	1	-	1	0	-
SNPT1973	0	0	1	0	0	1	0	0	1	0	0	0	0	1	1	1	0	0	0	0	1	1	0	0	1	1	0	0	0	0	0	0	0	0	0	0	0	0	0	1	1	1	-	1	1	0	1	1	-
SNPT1974	1	1	1	1	1	1	1	1	0	1	1	1	1	1	1	1	1	1	1	1	1	0	1	1	0	0	1	1	1	1	1	1	1	1	1	1	1	1	1	1	1	0	-	1	1	1	1	0	-
SNPT1975	1	0	1	0	1	1	0	1	1	0	0	1	0	1	1	0	0	1	0	1	1	1	0	1	0	1	0	1	0	0	1	1	0	0	1	1	0	0	0	1	1	1	1	1	0	1	1	1	1
SNPT1976	0	1	0	1	0	1	1	0	0	1	1	0	1	0	1	1	1	0	1	0	0	0	1	0	1	0	1	0	1	1	1	0	1	1	0	1	1	1	1	1	0	0	0	0	1	0	0	0	0
SNPT1977	1	0	1	1	0	1	0	1	0	0	1	0	1	0	1	0	0	0	0	1	1	0	1	1	1	0	0	0	1	1	1	0	0	1	0	1	1	0	1	1	1	0	0	1	1	1	1	0	0
SNPT1978	0	1	0	0	1	0	1	0	1	1	0	1	0	1	1	1	1	1	1	0	0	1	0	0	0	1	1	1	1	0	0	1	1	0	1	1	0	1	0	0	0	1	1	0	0	0	0	1	1
SNPT1979	0	1	0	1	1	0	0	1	1	0	1	1	1	1	1	1	0	1	0	1	1	1	1	0	1	1	1	1	1	1	1	1	0	1	1	1	1	1	1	1	1	0	0	1	0	1	0	0	1
SNPT1980	1	0	1	0	0	1	1	0	0	1	0	0	0	1	1	0	1	0	1	0	0	0	1	1	0	0	0	0	0	0	0	0	1	0	0	1	0	0	0	1	0	1	1	0	1	0	1	1	0
SNPT1981	0	1	1	1	0	1	0	1	1	1	0	1	0	0	1	1	0	0	1	1	0	1	0	0	1	0	0	1	1	1	0	0	1	0	1	1	0	1	1	0	1	0	0	0	1	0	1	0	0
SNPT1982	1	0	0	0	1	1	1	1	0	0	1	1	1	1	1	0	1	1	0	0	1	0	1	1	0	1	1	0	0	0	1	1	0	1	0	0	1	0	0	1	0	1	1	1	0	1	1	1	1
SNPT1983	-	1	1	1	0	1	-	-	-	-	0	0	-	1	1	1	-	1	1	1	1	-	1	1	-	-	1	1	1	0	-	-	1	1	1	1	-	1	-	1	1	-	-	1	1	1	1	-	1
SNPT1984	-	0	0	0	1	1	-	-	-	-	1	1	-	0	0	0	-	0	0	0	0	-	0	0	-	-	0	1	0	1	-	-	0	0	0	0	-	0	-	1	0	-	-	0	0	0	1	-	1
SNPT1985	1	0	0	1	1	0	1	1	0	0	0	1	0	0	1	1	1	1	0	0	1	1	-	1	0	1	1	0	1	1	0	1	0	0	0	1	0	-	1	1	0	1	1	1	0	1	0	1	1
SNPT1986	0	1	1	0	0	1	0	0	1	1	1	0	1	1	1	0	0	0	1	1	0	0	-	0	1	0	0	1	1	0	1	0	1	1	1	1	1	-	0	1	1	0	0	0	1	0	1	0	0
SNPT1987	1	0	1	0	1	1	1	0	0	1	0	1	0	1	1	0	1	0	0	1	1	0	0	1	0	0	0	0	1	0	0	0	0	0	0	1	0	1	0	1	0	1	1	0	1	0	1	1	1
SNPT1988	0	1	0	1	0	1	0	1	1	0	1	1	1	0	1	1	0	1	1	1	0	1	1	0	1	1	1	1	0	1	1	1	1	1	1	1	1	0	1	1	1	0	0	1	0	1	1	0	0
SNPT1989	1	0	0	1	1	1	0	1	0	1	0	1	0	0	1	1	1	1	0	0	1	1	1	1	0	1	1	0	0	1	1	0	0	0	0	1	0	0	1	1	0	1	1	1	0	1	0	1	1
SNPT1990	0	1	1	0	0	1	1	0	1	0	1	0	1	1	1	0	0	0	1	1	0	0	0	0	1	0	0	1	1	0	0	1	1	1	1	1	1	1	0	1	1	0	0	0	1	0	1	1	0
SNPT1991	1	0	0	0	1	0	0	0	1	1	0	1	0	1	1	0	0	0	0	1	1	1	0	1	1	0	1	1	1	1	1	1	0	0	1	1	0	1	0	0	0	0	1	1	0	1	0	0	0
SNPT1992	0	1	1	1	0	1	1	1	0	0	1	1	1	0	0	1	1	1	1	0	0	0	1	0	0	1	0	0	0	1	0	0	1	1	0	1	1	0	1	1	1	1	0	0	1	0	1	1	1
SNPT1993	0	0	0	0	1	1	0	0	0	0	0	0	1	0	0	0	0	0	0	0	0	0	0	0	0	0	0	1	0	1	0	0	0	0	0	0	0	0	0	1	0	0	0	0	0	0	1	0	1
SNPT1994	1	1	1	1	1	1	1	1	1	1	1	1	1	1	1	1	1	1	1	1	1	1	1	1	1	1	1	1	1	1	1	1	1	1	1	1	1	1	1	1	1	1	1	1	1	1	1	1	1
SNPT1995	0	0	1	1	0	1	0	0	0	0	0	0	0	1	1	1	0	0	1	1	1	0	1	1	0	0	1	0	1	0	0	0	1	1	1	0	0	1	0	1	0	0	0	1	1	0	1	0	0
SNPT1996	1	1	0	0	1	1	1	1	1	1	1	1	1	0	1	0	1	1	0	0	0	1	0	0	1	1	0	1	1	1	1	1	0	0	0	1	1	0	1	1	1	1	1	0	0	1	1	1	1
SNPT1997	1	1	0	0	1	1	0	0	0	1	1	1	1	1	1	1	1	1	1	1	1	0	1	1	0	1	1	1	0	1	1	1	1	1	1	1	1	0	0	1	1	1	1	1	1	1	1	1	1
[truncated: 3,355 more rows]
[truncated: 27 more columns]
